# Supplementary material for: Modulated Self-Assembly of Catalytically Active Metal–Organic Nanosheets Containing Zr6 Clusters and Dicarboxylate Ligands
Source: ACS Appl Mater Interfaces. 2024 Apr 1;16(14):17812–20. doi: 10.1021/acsami.4c00604 (PMC11009912; doi:10.1021/acsami.4c00604)
Supplement: Supplementary file 2 — am4c00604_si_002.cif [file am4c00604_si_002.cif]

 
data_SSB-8-093_E
 
_audit_creation_method            'SHELXL-2018/3'
_shelx_SHELXL_version_number      '2018/3'
_chemical_name_systematic         ?
_chemical_name_common             ?
_chemical_melting_point           ?
_chemical_formula_moiety          ?
_chemical_formula_sum
 'C16.62 H11.33 O10.67 Zr2' 
_chemical_formula_weight          564.19

loop_
 _atom_type_symbol
 _atom_type_description
 _atom_type_scat_dispersion_real
 _atom_type_scat_dispersion_imag
 _atom_type_scat_source
 'C'  'C'   0.0000   0.0000
 'International Tables Vol C Tables 4.2.6.8 and 6.1.1.4'
 'H'  'H'   0.0000   0.0000
 'International Tables Vol C Tables 4.2.6.8 and 6.1.1.4'
 'O'  'O'   0.0000   0.0000
 'International Tables Vol C Tables 4.2.6.8 and 6.1.1.4'
 'Zr'  'Zr'   0.0000   0.0000
 'International Tables Vol C Tables 4.2.6.8 and 6.1.1.4'
 
_space_group_crystal_system       trigonal
_space_group_IT_number            166
_space_group_name_H-M_alt         'R -3 m :H'
_space_group_name_Hall            '-R 3 2"'
 
_shelx_space_group_comment
;
The symmetry employed for this shelxl refinement is uniquely defined
by the following loop, which should always be used as a source of
symmetry information in preference to the above space-group names.
They are only intended as comments.
;
 
loop_
 _space_group_symop_operation_xyz
 'x, y, z'
 '-y, x-y, z'
 '-x+y, -x, z'
 'y, x, -z'
 'x-y, -y, -z'
 '-x, -x+y, -z'
 'x+2/3, y+1/3, z+1/3'
 '-y+2/3, x-y+1/3, z+1/3'
 '-x+y+2/3, -x+1/3, z+1/3'
 'y+2/3, x+1/3, -z+1/3'
 'x-y+2/3, -y+1/3, -z+1/3'
 '-x+2/3, -x+y+1/3, -z+1/3'
 'x+1/3, y+2/3, z+2/3'
 '-y+1/3, x-y+2/3, z+2/3'
 '-x+y+1/3, -x+2/3, z+2/3'
 'y+1/3, x+2/3, -z+2/3'
 'x-y+1/3, -y+2/3, -z+2/3'
 '-x+1/3, -x+y+2/3, -z+2/3'
 '-x, -y, -z'
 'y, -x+y, -z'
 'x-y, x, -z'
 '-y, -x, z'
 '-x+y, y, z'
 'x, x-y, z'
 '-x+2/3, -y+1/3, -z+1/3'
 'y+2/3, -x+y+1/3, -z+1/3'
 'x-y+2/3, x+1/3, -z+1/3'
 '-y+2/3, -x+1/3, z+1/3'
 '-x+y+2/3, y+1/3, z+1/3'
 'x+2/3, x-y+1/3, z+1/3'
 '-x+1/3, -y+2/3, -z+2/3'
 'y+1/3, -x+y+2/3, -z+2/3'
 'x-y+1/3, x+2/3, -z+2/3'
 '-y+1/3, -x+2/3, z+2/3'
 '-x+y+1/3, y+2/3, z+2/3'
 'x+1/3, x-y+2/3, z+2/3'
 
_cell_length_a                    21.007(3)
_cell_length_b                    21.007(3)
_cell_length_c                    14.647(3)
_cell_angle_alpha                 90
_cell_angle_beta                  90
_cell_angle_gamma                 120
_cell_volume                      5597.7(19)
_cell_formula_units_Z             9
_cell_measurement_temperature     293(2)
_cell_measurement_reflns_used     903
_cell_measurement_theta_min       0.063
_cell_measurement_theta_max       0.818
 
_exptl_crystal_description        block
_exptl_crystal_colour             white
_exptl_crystal_density_meas       ?
_exptl_crystal_density_method     ?
_exptl_crystal_density_diffrn     1.506          
_exptl_crystal_F_000              825
_exptl_transmission_factor_min    ?
_exptl_transmission_factor_max    ?
_exptl_crystal_size_max           ?
_exptl_crystal_size_mid           ?
_exptl_crystal_size_min           ?
_exptl_absorpt_coefficient_mu     0.000
_shelx_estimated_absorpt_T_min    ?
_shelx_estimated_absorpt_T_max    ?
_exptl_absorpt_correction_type    ?
_exptl_absorpt_correction_T_min   ?
_exptl_absorpt_correction_T_max   ?
_exptl_absorpt_process_details    ?
_exptl_absorpt_special_details    ?
_diffrn_ambient_temperature       293(2)
_diffrn_radiation_wavelength      0.0251
_diffrn_radiation_type            'electron'
_diffrn_source                    'electron microscope'
_diffrn_measurement_device_type   'JEOL 2100 LaB6'
_diffrn_measurement_method        'Continuous rotation electron diffraction'
_diffrn_detector_area_resol_mean  ?
_diffrn_reflns_number             9402
_diffrn_reflns_av_unetI/netI      0.2937
_diffrn_reflns_av_R_equivalents   0.2920
_diffrn_reflns_limit_h_min        -23
_diffrn_reflns_limit_h_max        23
_diffrn_reflns_limit_k_min        -22
_diffrn_reflns_limit_k_max        23
_diffrn_reflns_limit_l_min        -14
_diffrn_reflns_limit_l_max        13
_diffrn_reflns_theta_min          0.063
_diffrn_reflns_theta_max          0.818
_diffrn_reflns_theta_full         0.818
_diffrn_measured_fraction_theta_max   0.856
_diffrn_measured_fraction_theta_full  0.856
_diffrn_reflns_Laue_measured_fraction_max    0.856
_diffrn_reflns_Laue_measured_fraction_full   0.856
_diffrn_reflns_point_group_measured_fraction_max   0.856
_diffrn_reflns_point_group_measured_fraction_full  0.856
_reflns_number_total              903
_reflns_number_gt                 556
_reflns_threshold_expression      'I > 2\s(I)'
_reflns_Friedel_coverage          0.000
_reflns_Friedel_fraction_max      .
_reflns_Friedel_fraction_full     .
 
_reflns_special_details
;
 Reflections were merged by SHELXL according to the crystal
 class for the calculation of statistics and refinement.
 
 _reflns_Friedel_fraction is defined as the number of unique
 Friedel pairs measured divided by the number that would be
 possible theoretically, ignoring centric projections and
 systematic absences.
;
 
_computing_data_collection        ?
_computing_cell_refinement        ?
_computing_data_reduction         ?
_computing_structure_solution     ?
_computing_structure_refinement 'SHELXL-2018/3 (Sheldrick, 2018)'
_computing_molecular_graphics     ?
_computing_publication_material   ?
_refine_special_details           ?
_refine_ls_structure_factor_coef  Fsqd
_refine_ls_matrix_type            full
_refine_ls_weighting_scheme       calc
_refine_ls_weighting_details
'w=1/[\s^2^(Fo^2^)+(0.2000P)^2^] where P=(Fo^2^+2Fc^2^)/3'
_atom_sites_solution_primary      ?
_atom_sites_solution_secondary    ?
_atom_sites_solution_hydrogens    mixed
_refine_ls_hydrogen_treatment     constr
_refine_ls_extinction_method      none
_refine_ls_extinction_coef        .
_refine_ls_number_reflns          903
_refine_ls_number_parameters      47
_refine_ls_number_restraints      90
_refine_ls_R_factor_all           0.4045
_refine_ls_R_factor_gt            0.3256
_refine_ls_wR_factor_ref          0.6940
_refine_ls_wR_factor_gt           0.6613
_refine_ls_goodness_of_fit_ref    2.716
_refine_ls_restrained_S_all       2.711
_refine_ls_shift/su_max           0.000
_refine_ls_shift/su_mean          0.000
 
loop_
 _atom_site_label
 _atom_site_type_symbol
 _atom_site_fract_x
 _atom_site_fract_y
 _atom_site_fract_z
 _atom_site_U_iso_or_equiv
 _atom_site_adp_type
 _atom_site_occupancy
 _atom_site_site_symmetry_order  
 _atom_site_calc_flag
 _atom_site_refinement_flags_posn
 _atom_site_refinement_flags_adp
 _atom_site_refinement_flags_occupancy
 _atom_site_disorder_assembly
 _atom_site_disorder_group
Zr1 Zr 0.38766(14) 0.61234(14) 0.0733(6) 0.075(3) Uani 1 2 d DS TU P . .
O1 O 0.4965(16) 0.6243(18) 0.118(3) 0.142(7) Uani 1 1 d . U . . .
C1 C 0.5458(16) 0.666667 0.166667 0.170(9) Uani 1 2 d S T P . .
C2 C 0.6107(10) 0.666667 0.166667 0.170(9) Uani 1 2 d DS TU P . .
C3 C 0.6711(9) 0.7228(14) 0.212(3) 0.170(9) Uani 1 1 d D U . . .
H3A H 0.666308 0.758531 0.243840 0.204 Uiso 1 1 calc R U . . .
C5 C 0.7401(8) 0.666667 0.166667 0.170(9) Uani 1 2 d DS T P . .
C4 C 0.7383(10) 0.7252(14) 0.210(3) 0.170(9) Uani 1 1 d D . . . .
H4A H 0.780179 0.763833 0.235866 0.204 Uiso 1 1 calc R U . . .
O3 O 0.3874(8) 0.6126(8) 0.2220(13) 0.099(8) Uani 1 2 d DS TU P . .
H3B H 0.409214 0.594940 0.242905 0.119 Uiso 0.875 2 d R U P . .
C6 C 0.8036(9) 0.666667 0.166667 0.170(9) Uani 1 2 d DS T P . .
O2 O 0.333333 0.666667 0.009(3) 0.142(7) Uani 1 6 d DS TU P . .
H2A H 0.333333 0.666667 -0.049276 0.170 Uiso 0.875 6 d R U P . .
C7 C 0.2599(12) 0.520(2) -0.081(2) 0.116(11) Uani 0.10(9) 2 d DS TU . . .
H7A H 0.247659 0.495318 -0.137123 0.139 Uiso 0.5 2 calc R U P . .
O4 O 0.3219(12) 0.5373(16) -0.0419(18) 0.142(7) Uani 1 1 d D U . . .
 
loop_
 _atom_site_aniso_label
 _atom_site_aniso_U_11
 _atom_site_aniso_U_22
 _atom_site_aniso_U_33
 _atom_site_aniso_U_23
 _atom_site_aniso_U_13
 _atom_site_aniso_U_12
Zr1 0.056(3) 0.056(3) 0.134(8) 0.0026(15) -0.0026(15) 0.044(3)
O1 0.122(8) 0.152(10) 0.178(12) -0.007(8) -0.010(8) 0.089(8)
C1 0.076(5) 0.190(14) 0.28(2) -0.051(14) -0.025(7) 0.095(7)
C2 0.076(5) 0.190(14) 0.28(2) -0.051(14) -0.025(7) 0.095(7)
C3 0.076(5) 0.190(14) 0.28(2) -0.051(14) -0.025(7) 0.095(7)
C5 0.076(5) 0.190(14) 0.28(2) -0.051(14) -0.025(7) 0.095(7)
C4 0.076(5) 0.190(14) 0.28(2) -0.051(14) -0.025(7) 0.095(7)
O3 0.098(8) 0.098(8) 0.113(13) 0.003(5) -0.003(5) 0.058(8)
C6 0.076(5) 0.190(14) 0.28(2) -0.051(14) -0.025(7) 0.095(7)
O2 0.122(8) 0.152(10) 0.178(12) -0.007(8) -0.010(8) 0.089(8)
C7 0.114(10) 0.116(14) 0.118(15) 0.000(9) 0.000(5) 0.058(7)
O4 0.122(8) 0.152(10) 0.178(12) -0.007(8) -0.010(8) 0.089(8)
 
_geom_special_details
;
 All esds (except the esd in the dihedral angle between two l.s. planes)
 are estimated using the full covariance matrix.  The cell esds are taken
 into account individually in the estimation of esds in distances, angles
 and torsion angles; correlations between esds in cell parameters are only
 used when they are defined by crystal symmetry.  An approximate (isotropic)
 treatment of cell esds is used for estimating esds involving l.s. planes.
;
 
loop_
 _geom_bond_atom_site_label_1
 _geom_bond_atom_site_label_2
 _geom_bond_distance
 _geom_bond_site_symmetry_2
 _geom_bond_publ_flag
Zr1 O3 2.050(15) 26_455 ?
Zr1 O3 2.050(15) 27 ?
O1 C1 1.20(4) . ?
C1 C2 1.36(4) . ?
C2 C3 1.395(10) 11_565 ?
C2 C3 1.395(10) . ?
C3 C4 1.388(9) . ?
C5 C6 1.335(10) . ?
C5 C4 1.399(10) . ?
C5 C4 1.399(10) 11_565 ?
C6 C6 1.25(4) 25_665 ?
C7 O4 1.298(16) 23 ?
C7 O4 1.298(16) . ?
 
loop_
 _geom_angle_atom_site_label_1
 _geom_angle_atom_site_label_2
 _geom_angle_atom_site_label_3
 _geom_angle
 _geom_angle_site_symmetry_1
 _geom_angle_site_symmetry_3
 _geom_angle_publ_flag
O3 Zr1 O3 112.5(14) 26_455 27 ?
O1 C1 O1 121(4) . 11_565 ?
O1 C1 C2 119.3(19) . . ?
O1 C1 C2 119.3(19) 11_565 . ?
C1 C2 C3 119.1(10) . 11_565 ?
C1 C2 C3 119.1(10) . . ?
C3 C2 C3 121.7(19) 11_565 . ?
C4 C3 C2 119.9(14) . . ?
C6 C5 C4 117.8(9) . . ?
C6 C5 C4 117.8(9) . 11_565 ?
C4 C5 C4 124.4(18) . 11_565 ?
C3 C4 C5 116.9(13) . . ?
Zr1 O3 Zr1 113.3(13) 27 26_455 ?
C6 C6 C5 180.0 25_665 . ?
O4 C7 O4 119(3) 23 . ?
 
_refine_diff_density_max    0.674
_refine_diff_density_min   -0.367
_refine_diff_density_rms    0.079

_shelx_res_file
;
TITL SHELX in R-3m
    SHELX.res
    created by SHELXL-2018/3 at 21:45:02 on 27-Sep-2023
CELL 0.0251  21.0070  21.0070  14.6470  90.000  90.000 120.000
ZERR   9.00   0.0030   0.0030   0.0029   0.000   0.000   0.000
LATT 3
SYMM -Y, X-Y, Z
SYMM -X+Y, -X, Z
SYMM Y, X, -Z
SYMM X-Y, -Y, -Z
SYMM -X, -X+Y, -Z
SFAC C      0.73070  36.99510   1.19510  11.29660   0.45630   2.81390 =
            0.12470   0.34560   0.00000   0.000   0.000   0.000   0.770  12.011
SFAC H      0.37540  15.49460   0.14080   4.12610   0.02160   0.02460 =
           -0.10120  46.88400   0.00000   0.000   0.000   0.000   0.320   1.008
SFAC O      0.45480  23.78030   0.91730   7.62200   0.47190   2.14400 =
            0.13840   0.29590   0.00000   0.000   0.000   0.000   0.730  15.999
SFAC ZR     1.30145   0.98560   3.22818   6.62142   4.06357  30.63160 =
            3.36196 101.12900   0.00000   0.000   0.000   0.000   0.800  91.224
UNIT 149.611 102 96 18
LIST 6 ! automatically inserted. Change 6 to 4 for CHECKCIF!!
L.S. 200
ACTA
BOND
FMAP 2
rigu
PLAN 20
DFIX 2.3 0.02 ZR1 O4
DFIX 3.3 0.02 ZR1 C7
DFIX 1.3 0.02 C7 O4
eadp o1 o2 o4
eadp c1 c2 c3 c4 c5 c6
DFIX 1.4 0.01 C4 C5 C2 C3 C3 C4
DFIX 1.34 0.01 C5 C6
DFIX 2.38 0.02 C2 C4 C3 C5
DFIX 2.2 0.02 ZR1 O4 ZR1 O3 ZR1 O2
FLAT C7 O4 ZR1 O1
FLAT C1 C2 C3 C4 C5 C6
DELU 0.01 0.02 C2 C3 C7
delu 0.01 0.02 Zr1 O1 O4 o2
isor 0.01 0.02 Zr1 O1 O4 o2 o3 c7
Delu 0.01 0.02 C7 o4
WGHT    0.200000
FVAR       4.34653
ZR1   4    0.387660    0.612340    0.073269    10.50000    0.05636    0.05636 =
         0.13433    0.00259   -0.00259    0.04377
O1    3    0.496518    0.624296    0.118133    11.00000    0.12161    0.15226 =
         0.17841   -0.00703   -0.01037    0.08881
C1    1    0.545753    0.666667    0.166667    10.50000    0.07621    0.18957 =
         0.28174   -0.05082   -0.02541    0.09478
C2    1    0.610682    0.666667    0.166667    10.50000    0.07621    0.18957 =
         0.28174   -0.05082   -0.02541    0.09478
C3    1    0.671073    0.722789    0.212112    11.00000    0.07621    0.18957 =
         0.28174   -0.05082   -0.02541    0.09478
AFIX  43
H3A   2    0.666308    0.758531    0.243840    11.00000   -1.20000
AFIX   0
C5    1    0.740082    0.666667    0.166667    10.50000    0.07621    0.18957 =
         0.28174   -0.05082   -0.02541    0.09478
C4    1    0.738277    0.725154    0.209861    11.00000    0.07621    0.18957 =
         0.28174   -0.05082   -0.02541    0.09478
AFIX  43
H4A   2    0.780179    0.763833    0.235866    11.00000   -1.20000
AFIX   0
O3    3    0.387413    0.612587    0.222024    10.50000    0.09845    0.09845 =
         0.11290    0.00336   -0.00336    0.05814
AFIX   3
H3B   2    0.409214    0.594940    0.242905    10.43750   -1.20000
AFIX   0
C6    1    0.803636    0.666667    0.166667    10.50000    0.07621    0.18957 =
         0.28174   -0.05082   -0.02541    0.09478
O2    3    0.333333    0.666667    0.008754    10.16667    0.12161    0.15226 =
         0.17841   -0.00703   -0.01037    0.08881
AFIX   3
H2A   2    0.333333    0.666667   -0.049276    10.14583   -1.20000
AFIX   0
C7    1    0.259939    0.519878   -0.081436     0.05119    0.11386    0.11632 =
         0.11759   -0.00001    0.00000    0.05816
AFIX  43
H7A   2    0.247659    0.495318   -0.137123    10.25000   -1.20000
AFIX   0
O4    3    0.321872    0.537325   -0.041879    11.00000    0.12161    0.15226 =
         0.17841   -0.00703   -0.01037    0.08881

HKLF 4


REM  SHELX in R-3m
REM wR2 = 0.6940, GooF = S = 2.716, Restrained GooF = 2.711 for all data
REM R1 = 0.3256 for 556 Fo > 4sig(Fo) and 0.4045 for all 903 data
REM 47 parameters refined using 90 restraints

END

WGHT      0.2000      0.0000

REM Highest difference peak  0.674,  deepest hole -0.367,  1-sigma level  0.079
Q1    1   0.3903  0.6097  0.1439  10.50000  0.05    0.67
Q2    1   0.3896  0.6105  0.0029  10.50000  0.05    0.57
Q3    1   0.2665  0.5330 -0.1317  10.50000  0.05    0.23
Q4    1   0.3682  0.7365 -0.2406  10.50000  0.05    0.21
Q5    1   0.7499  0.8750  0.2070  10.50000  0.05    0.20
Q6    1   0.7925  0.5850  0.3758  10.50000  0.05    0.18
Q7    1   0.7124  0.8562  0.1957  10.50000  0.05    0.17
Q8    1   0.1874  0.5641 -0.2542  11.00000  0.05    0.17
Q9    1   0.3200  0.5304 -0.1300  11.00000  0.05    0.16
Q10   1   0.7968  0.8392  0.0972  11.00000  0.05    0.15
Q11   1   0.3769  0.6231  0.3167  10.50000  0.05    0.15
Q12   1   0.3333  0.5366 -0.3333  10.50000  0.05    0.14
Q13   1   0.8140  0.6279  0.0802  10.50000  0.05    0.14
Q14   1   0.2476  0.4951 -0.2871  10.50000  0.05    0.13
Q15   1   0.5024  0.6416  0.0814  11.00000  0.05    0.13
Q16   1   0.8580  0.7160  0.1027  10.50000  0.05    0.13
Q17   1   0.3533  0.7067 -0.1189  10.50000  0.05    0.13
Q18   1   0.4734  0.5266  0.2595  10.50000  0.05    0.12
Q19   1   0.2152  0.4304 -0.2101  10.50000  0.05    0.11
Q20   1   0.7992  0.8203  0.2416  11.00000  0.05    0.11
;
_shelx_res_checksum   35840

_shelx_hkl_file
;
  -1   1   1 656855. 473337.   1
   1  -1  -1 662049. 477146.   1
  -1   1   4 336669. 242694.   1
   1  -1  -4 351800. 253566.   1
  -1   1   7  500.00 458.795   1
   1  -1  -7 1823.75 1375.34   1
   1  -1 -10  398.20 426.592   1
   1  -2   0 243317.  57341.   1
   1   1   0 295187.  65547.   1
   1   1   0 303047.  71503.   1
  -2   1   0 253635.  56337.   1
  -1   2   0 221606.  52216.   1
  -1  -1   0 304709.  71814.   1
   2  -1   0 207514.  48927.   1
   2   0 -13   74.62 255.817   1
   0  -2  -7 1447.02 1117.73   1
   2   0  -7 107479.  77493.   1
  -2   0   7  92001.  66309.   1
   0  -2  -4  38504.  27760.   1
   2   0  -4 912395. 657548.   1
   0   2   4  35007.  25242.   1
  -2   0   4 999999. 720913.   1
   0  -2  -1 186738.  41482.   1
   0  -2  -1 241690.  56994.   1
   2   0  -1 367728.  86738.   1
   0   2   1 190512.  42313.   1
   0   2   1 519044. 374307.   1
   0   2   1 242901.  57237.   1
  -2   0   1 330194.  77839.   1
  -2   2   2 251073. 180990.   1
  -2   2   5  21437.  15461.   1
   2  -2  -5  19924.  14373.   1
  -2   2   8 2829.29 2057.13   1
   2  -2  -8 5058.86 3677.28   1
  -2   2  11  493.77 418.282   1
   2  -2 -11  281.54 363.573   1
   3  -1 -11 3632.27 2638.16   1
  -3   1  11 3708.45 2683.86   1
   1  -3 -11  -93.84 333.137   1
  -1   3  11  -71.92 233.102   1
   3  -1  -8  13262. 9567.17   1
  -3   1   8  10194. 7354.56   1
   1  -3  -8 6101.10 4418.28   1
  -1   3   8 5914.12 4276.31   1
   3  -1  -5  13459. 9712.59   1
  -3   1   5  13421. 9681.43   1
   1  -3  -5  22147.  15976.   1
  -1   3   5  22465.  16202.   1
   3  -1  -2  95706.  21641.   1
   3  -1  -2 339716. 244875.   1
  -3   1   2  99654.  22545.   1
  -3   1   2 376038. 271087.   1
   1  -3  -2 147576. 106371.   1
   2   1  -2  59280.  14006.   1
   2   1  -2  77285.  17542.   1
  -1   3   2 148961. 107375.   1
  -2  -1   2  64370.  14661.   1
  -2  -1   2  60526.  14280.   1
   3  -1   1  46572.  10350.   1
  -3   1  -1  43456. 9657.19   1
  -3   1  -1  34938. 8234.06   1
   1   2  -1  61219.  13611.   1
   2   1   1  42209. 9380.18   1
   2   1   1  44529.  10495.   1
  -3   2   1  75623.  16807.   1
  -2  -1  -1  40374. 8971.60   1
  -2  -1  -1  43594.  10270.   1
   0  -3   0 231440.  51385.   1
   0  -3   0 317486.  74861.   1
   3   0   0 271433.  60284.   1
   3   0   0 325034.  76627.   1
  -3   3   0 196745.  46364.   1
   0   3   0 198580.  44114.   1
   0   3   0 324861.  76523.   1
  -3   0   0 272611.  60561.   1
  -3   0   0 352839.  83206.   1
   3  -3   0 250277.  55575.   1
   3  -3   0 210699.  49619.   1
  -3   3   3 161703. 116586.   1
   3  -3  -3 159730. 115131.   1
  -3   3   6  15246.  10997.   1
   3  -3  -6  14958.  10793.   1
  -3   3   9  277.42 326.281   1
   3  -3  -9  241.14 415.858   1
  -3   3  12  321.16 326.800   1
   3  -3 -12  165.51 365.651   1
   2  -4   0  82895.  19536.   1
   2   2   0 103947.  23092.   1
   2   2   0 120949.  28511.   1
  -4   2   0 101316.  22507.   1
  -2   4   0  83587.  19706.   1
  -2  -2   0 114162.  26904.   1
   4  -2   0 115962.  25762.   1
   4  -2   0  71295.  16804.   1
  -2   4   3 201177. 145014.   1
  -2  -2   3 136496.  98407.   1
   2  -4  -3 179328. 129259.   1
   2   2  -3 127528.  91932.   1
  -4   2   3 382271. 275554.   1
  -4   2   3  43871.  10294.   1
   4  -2  -3 321918. 232063.   1
   4  -2  -3  42001. 9830.32   1
  -2   4   6 2723.34 1986.84   1
   2  -4  -6 2266.27 1682.13   1
  -4   2   6 1108.03 855.609   1
   4  -2  -6 1367.38 1089.33   1
  -2   4   9 1306.79 986.495   1
   2  -4  -9 1171.40 940.442   1
  -4   2   9  313.33 300.138   1
   4  -2  -9  845.57 678.323   1
  -2   4  12  251.35 316.447   1
   2  -4 -12  196.09 357.687   1
  -4   2  12  634.00 506.232   1
   4  -2 -12  794.67 658.933   1
   3   1 -13  -96.12 221.399   1
  -3  -1  13  -50.35 162.742   1
   3   1 -10  10083. 7274.92   1
  -3  -1  10 6575.48 4743.76   1
  -3  -1   7  33518.  24165.   1
  -1  -3  -4 -1278.0 1119.46   1
   3   1  -4 7735.45 5588.64   1
  -3  -1   4 9466.75 6831.71   1
   4  -1  -1  62015.  13774.   1
  -1  -3  -1  71156.  15807.   1
  -1  -3  -1  46087.  10862.   1
  -4   1   1  65547.  15443.   1
  -4   1   1  58518.  13002.   1
   1   3   1  27846.  20080.   1
   1   3   1  47403.  11170.   1
   1  -4  -1  53393.  11859.   1
   1  -4  -1  46607.  10980.   1
   3   1  -1  82202.  18262.   1
  -4   3  -1  51697.  11482.   1
  -4   3  -1  58310.  13743.   1
  -1   4   1  52251.  11607.   1
  -3  -1   1  75277.  16724.   1
  -3  -1   1 114785.  27057.   1
   4  -3   1  58795.  13857.   1
   4  -1   2 8126.72 1836.56   1
   4  -1   2  13667. 3222.64   1
  -4   1  -2 8386.42 1893.00   1
  -4   1  -2  15478. 3649.58   1
   1   3  -2  15239. 4231.30   1
   3   1   2 9362.87 2099.03   1
   3   1   2 7659.27 1806.44   1
  -4   3   2  22282. 5193.90   1
  -3  -1  -2 9310.93 2087.26   1
  -3  -1  -2 6925.20 1633.31   1
   0  -4 -11  181.27 386.080   1
   4   0 -11 8659.96 6256.92   1
   0   4  11  -94.53 259.487   1
  -4   0  11 5983.37 4317.86   1
   0  -4  -8  592.45 595.221   1
   4   0  -8  23979.  17289.   1
   0   4   8 -102.70 347.299   1
  -4   0   8  19280.  13899.   1
   0  -4  -5 5758.30 4186.28   1
   4   0  -5 1543.97 1171.74   1
   0   4   5 6059.55 4390.58   1
   0  -4  -2 111426.  80298.   1
   0  -4  -2  37223. 8272.15   1
   0  -4  -2  25731. 6066.48   1
   4   0  -2  67694.  15059.   1
   4   0  -2  37569. 8864.26   1
   0   4   2 111634.  80471.   1
   0   4   2  39681. 8815.78   1
   0   4   2  31451. 7416.89   1
  -4   0   2  36115. 8521.46   1
  -4   0   2  63608.  14152.   1
   0  -4   1 589681. 139058.   1
   4   0   1 301870.  67036.   1
   4   0   1 398892.  94044.   1
   0   4  -1 582409. 137292.   1
  -4   0  -1 295152.  65547.   1
  -4   0  -1 421052.  99238.   1
   4  -4  -1 334453.  74273.   1
  -4   4   4  99273.  71572.   1
   4  -4  -4  79328.  57202.   1
  -4   4   7  768.70 621.190   1
   4  -4  -7  667.94 605.609   1
  -4   4  10 2040.51 1487.53   1
   4  -4 -10 2065.79 1521.81   1
   4  -4 -13  734.42 602.839   1
  -2  -3  -2 2368.42 560.595   1
   2   3   2 5498.61 1252.42   1
   2   3   2 2337.60 552.631   1
  -5   3  -2 4567.17 1079.29   1
   5  -3   2 5353.18 1257.27   1
   5  -3   2 2216.41 528.047   1
   5  -2   1  41794. 9290.16   1
   5  -2   1  40893. 9643.34   1
  -3   5   1 627423. 452216.   1
  -2  -3   1  40582. 9570.63   1
  -5   2  -1  39820. 8846.94   1
   3  -5  -1 577562. 416205.   1
   2   3  -1  38366. 8542.24   1
   2   3  -1  41794. 9847.64   1
   2  -5   1  53601.  12635.   1
   3   2   1  38158. 8483.37   1
   3   2   1  42105. 9927.28   1
  -5   3   1  31416. 6990.99   1
  -2   5  -1  51697.  12192.   1
  -3  -2  -1  40062. 9442.51   1
  -3  -2  -1  37154. 8254.84   1
   5  -3  -1  29623. 6592.79   1
  -3   5   4  57791.  41655.   1
   3  -5  -4  50277.  36253.   1
  -5   3   4  60422.  43560.   1
   5  -3  -4  68456.  49342.   1
  -3   5   7  28774.  20744.   1
   3  -5  -7  33012.  23802.   1
  -5   3   7 3840.02 2796.40   1
   5  -3  -7 3382.96 2493.07   1
  -3   5  10  832.76 665.166   1
   3  -5 -10  990.30 824.099   1
  -5   3  10  964.33 713.642   1
   5  -3 -10 1359.76 1018.35   1
   3  -5 -13  486.15 470.221   1
  -5   3  13  518.01 422.437   1
   5  -3 -13  200.00 292.140   1
   5  -1 -12 3200.83 2333.45   1
  -5   1  12 2417.93 1754.50   1
   1  -5 -12  772.51 686.980   1
  -5   1   9 2601.45 1883.65   1
   1  -5  -9  436.29 541.897   1
  -1   5   9  327.25 397.160   1
   1  -5  -6 1812.33 1391.97   1
  -1   5   6 1508.66 1161.70   1
   5  -1  -3  34346. 7752.76   1
   5  -1  -3  21015. 5045.01   1
  -1  -4  -3  27981. 6222.29   1
  -5   1   3 130228.  93871.   1
  -5   1   3  28608. 6471.60   1
  -5   1   3  15852. 3833.10   1
   1  -5  -3 147922. 106648.   1
   4   1  -3  53463.  12251.   1
  -1   5   3 131510.  94806.   1
  -4  -1   3  48580.  11226.   1
   5  -1   0 100138.  22251.   1
  -4   5   0  92278.  20502.   1
  -1  -4   0 103116.  22912.   1
  -1  -4   0 117209.  27632.   1
  -5   1   0 140408.  33096.   1
  -5   1   0  99169.  22033.   1
   4  -5   0  90028.  19993.   1
   1   4   0 100831.  22403.   1
   1   4   0 113677.  26801.   1
   1  -5   0 138054.  99515.   1
   1  -5   0  93421.  20748.   1
   4   1   0 126627.  29844.   1
   4   1   0  78047.  17344.   1
  -5   4   0  72957.  17192.   1
  -5   4   0 102493.  22767.   1
  -1   5   0 134003.  96607.   1
  -1   5   0  90478.  20097.   1
  -4  -1   0 122022.  28757.   1
  -4  -1   0  86392.  19190.   1
   5  -4   0  78566.  18521.   1
   5  -4   0  99030.  22001.   1
   5  -1   3 118559.  26343.   1
   5  -1   3 146295.  34481.   1
  -1  -4   3 140028.  33016.   1
  -5   1  -3 114439.  25429.   1
  -5   1  -3 144183.  33985.   1
   1   4  -3 147922.  34868.   1
   4   1   3 108033.  24006.   1
   4   1   3 103566.  24422.   1
  -4  -1  -3 114439.  25433.   1
  -4  -1  -3  94841.  22358.   1
   5   0  -4 9258.99 5159.27   1
   5   0  -4 1815.44 727.146   1
  -5   0   4 4684.90 5706.37   1
   0  -5  -1  62223.  13823.   1
   0  -5  -1  42417.  10003.   1
   5   0  -1  61981.  13771.   1
   5   0  -1  67001.  15793.   1
  -5   5  -1  48753.  10838.   1
   0   5   1  62119.  13795.   1
   0   5   1  37708. 8891.96   1
  -5   0   1  67798.  15069.   1
  -5   0   1  54155.  12774.   1
   5  -5   1  46295.  10287.   1
   0  -5   2 648199. 152805.   1
   5   0   2 356994.  79259.   1
   5   0   2 444944. 104951.   1
   0   5  -2 630886. 148788.   1
  -5   0  -2 358033.  79467.   1
  -5   0  -2 422437.  99584.   1
   5  -5  -2 311946.  69287.   1
  -5   5   5 370844. 267417.   1
   5  -5  -5 344182. 248095.   1
  -5   5   8  -93.52 297.784   1
   5  -5  -8  259.73 503.116   1
  -5   5  11 1282.55 949.445   1
   5  -5 -11  987.53 785.318   1
   3  -6   0  82548.  19449.   1
   3   3   0  69252.  15388.   1
   3   3   0  85007.  20031.   1
  -6   3   0  73061.  16229.   1
  -6   3   0  82895.  19539.   1
  -3   6   0  85145.  20073.   1
  -3  -3   0  67659.  15031.   1
  -3  -3   0  92486.  21807.   1
   6  -3   0  80402.  17867.   1
   6  -3   0  78913.  18598.   1
   6  -3   3  10125. 2286.01   1
  -3  -3   3  16153. 5394.73   1
  -3  -3   3  18026. 4290.16   1
  -6   3  -3  10076. 2268.00   1
   3   3  -3 121503.  87569.   1
   3   3  -3  25377. 6869.80   1
   3   3  -3  16485. 3902.35   1
   6  -3  -3 8504.15 2005.19   1
  -3  -3   6  20391.  14702.   1
   3   3  -6  20118.  14505.   1
   3   3  -9   62.53 195.983   1
   6  -2 -13   62.98 195.637   1
  -6   2  13   76.63 151.385   1
   4   2 -13  210.91 246.087   1
  -4  -2  13  -58.28 126.835   1
   6  -2 -10  476.11 433.171   1
  -6   2  10  270.78 250.831   1
   2  -6 -10   68.63 430.401   1
   4   2 -10 1020.08 766.273   1
  -2   6  10  465.37 461.911   1
  -4  -2  10 1382.62 1009.00   1
   6  -2  -7 5640.58 4085.87   1
  -6   2   7 4321.33 3135.73   1
   2  -6  -7  32081.  23134.   1
   4   2  -7 1201.18 902.007   1
  -2   6   7  34314.  24740.   1
  -4  -2   7 1127.08 836.218   1
   6  -2  -4  934.56 4574.10   1
   6  -2  -4 142798. 102943.   1
  -6   2   4 144944. 104501.   1
  -6   2   4 4861.49 5277.00   1
   2   4   4    9.16  46.987   1
   2  -6  -4 119494.  86150.   1
   4   2  -4  62950.  45395.   1
   4   2  -4 -2913.4 4099.72   1
  -2   6   4 110976.  80021.   1
  -4  -2   4  65097.  46918.   1
  -4  -2   4  278.98 790.858   1
  -4  -2   4 -1160.0 4411.35   1
  -2  -4  -1  97715.  21711.   1
  -2  -4  -1  92001.  21683.   1
  -6   2   1 115859.  25748.   1
  -6   2   1  53463.  12607.   1
   2   4   1  86634.  20415.   1
   2  -6  -1  25893.  18715.   1
   2  -6  -1  75208.  16704.   1
   4   2  -1  64681.  14370.   1
   4   2  -1 110457.  26035.   1
  -6   4  -1  81856.  18186.   1
  -6   4  -1  89231.  21028.   1
  -2   6   1  78255.  17379.   1
  -2   6   1  30682.  22157.   1
  -2   6   1  82791.  19519.   1
  -4  -2   1 106267.  25045.   1
  -4  -2   1  66932.  14872.   1
   6  -4   1  98511.  23217.   1
   6  -4   1  91759.  20388.   1
   6  -2   2 7572.71 1708.79   1
  -4   6   2  11638. 8632.26   1
  -2  -4   2 8590.71 2034.62   1
  -6   2  -2 7475.75 1686.63   1
  -6   2  -2  14848. 3500.69   1
   4  -6  -2  15533.  11416.   1
   2   4  -2 7212.60 1706.37   1
   4   2   2 8133.65 1822.37   1
   4   2   2  10360. 2442.86   1
  -4  -2  -2 8618.41 1931.09   1
  -4  -2  -2  11139. 2627.07   1
  -4   6   5 199619. 143871.   1
   4  -6  -5 220672. 159072.   1
  -6   4   5 220256. 158795.   1
   6  -4  -5 258068. 186011.   1
  -4   6   8  10218. 7375.34   1
   4  -6  -8  10526. 7600.41   1
   6  -4  -8 4123.96 3021.12   1
  -4   6  11 1355.61 1009.35   1
   4  -6 -11 1022.85 807.132   1
   6  -4 -11 1143.00 896.121   1
   6  -4 -14  -78.25 173.476   1
   5   1 -14  295.29 264.196   1
  -1  -5 -11  135.73 470.914   1
   5   1 -11 8324.09 6011.07   1
  -5  -1  11 5695.98 4113.57   1
  -1  -5  -8  516.62 584.833   1
   1   5   8  165.93 368.421   1
   5   1  -8  14048.  10128.   1
  -5  -1   8  12729. 9175.89   1
   6  -1  -5 3315.79 4293.62   1
  -1  -5  -5  65720.  47403.   1
  -6   1   5 7797.78 6135.73   1
   1   5   5  78324.  56475.   1
   5   1  -5  70187.  50589.   1
   5   1  -5 -126.59 4369.80   1
  -5  -1   5  68109.  49100.   1
  -5  -1   5 -772.16 5865.65   1
   6  -1  -2  78982.  17559.   1
   6  -1  -2  49861.  11759.   1
  -1  -5  -2 115374.  83172.   1
  -1  -5  -2  76004.  16884.   1
  -1  -5  -2  67209.  15841.   1
  -6   1   2  51420.  12126.   1
  -6   1   2  78809.  17521.   1
   1   5   2 110180.  79432.   1
   1   5   2  76835.  17071.   1
   1   5   2  66967.  15789.   1
   1  -6  -2  86253.  19162.   1
   1  -6  -2  66343.  15634.   1
   5   1  -2  79051.  17587.   1
   5   1  -2  64647.  15235.   1
  -6   5  -2  78393.  17417.   1
  -1   6   2  64785.  15270.   1
  -1   6   2  80956.  17981.   1
  -5  -1   2  60041.  14159.   1
  -5  -1   2  81510.  18137.   1
   6  -5   2  93109.  20692.   1
   6  -1   1 7887.80 1772.51   1
   6  -1   1 8576.86 2023.54   1
  -5   6   1 8427.97 1886.08   1
  -1  -5   1 9231.29 2105.26   1
  -1  -5   1 214681. 154744.   1
  -6   1  -1 9162.04 2160.66   1
  -6   1  -1 7202.21 1620.50   1
   5  -6  -1 7918.97 1772.16   1
   1   5  -1 7167.58 1656.51   1
   1   5  -1 204467. 147368.   1
   1   5  -1  13047. 3074.79   1
   1  -6   1  18137. 4584.48   1
   5   1   1 6662.04 1570.98   1
   5   1   1 7880.88 1768.70   1
  -6   5   1  10381. 2333.45   1
  -1   6  -1  24813. 6156.50   1
  -5  -1  -1 6149.58 1450.14   1
  -5  -1  -1 6977.14 1569.25   1
   6  -5  -1  10855. 2439.75   1
   6  -1   4  16139. 3608.03   1
   6  -1   4  14744. 3476.45   1
  -6   1  -4  15589. 3677.28   1
  -6   1  -4  15807. 3531.85   1
   1   5  -4  19990. 4736.84   1
   5   1   4  22964. 5124.65   1
   5   1   4  17819. 4200.13   1
  -5  -1  -4  21787. 4864.95   1
  -5  -1  -4  15789. 3722.30   1
   0  -6 -12  -75.76 441.135   1
   6   0 -12 1713.99 1257.62   1
  -6   0  12 2129.85 1545.36   1
   0  -6  -9  141.72 471.260   1
   6   0  -9 7960.52 5744.45   1
   0   6   9  378.81 434.556   1
  -6   0   9 9733.37 7022.15   1
   0  -6  -6 1099.03 926.246   1
   6   0  -6  20599.  14855.   1
   0   6   6 1338.99 1043.97   1
  -6   0   6  24699.  17812.   1
   0  -6  -3  54120.  12029.   1
   0  -6  -3 123892.  89300.   1
   0  -6  -3  59626.  14055.   1
   6   0  -3  64578.  14418.   1
   6   0  -3  46399.  10949.   1
   0   6   3  66863.  15758.   1
   0   6   3 134730.  97126.   1
   0   6   3  56267.  12507.   1
  -6   0   3  66586.  14861.   1
   0  -6   0  33438. 7434.20   1
   0  -6   0 163400. 117798.   1
   0  -6   0  36184. 8538.77   1
   6   0   0  43906.  10353.   1
   6   0   0  35388. 7870.49   1
  -6   6   0  37465. 8829.63   1
   0   6   0  30772. 6842.10   1
   0   6   0  35734. 8417.58   1
  -6   0   0  36911. 8209.83   1
  -6   0   0  41170. 9712.59   1
   6  -6   0  38158. 8479.91   1
   6  -6   0  43663.  10301.   1
   6   0   3 105990.  23549.   1
   6   0   3 124134.  29259.   1
  -6   6   3 131890.  29688.   1
  -6   0  -3  98615.  21911.   1
  -6   0  -3 110041.  25942.   1
   6  -6  -3 129674.  29058.   1
  -6   6   6  72784.  52458.   1
   6  -6  -6  61981.  44668.   1
  -6   6   9  880.89 711.564   1
   6  -6  -9 1151.66 946.329   1
  -6   6  12  415.17 368.421   1
   6  -6 -12  362.19 428.670   1
   7  -3 -14   57.93 153.809   1
   7  -3 -11  975.07 768.351   1
  -7   3  11 1107.34 824.445   1
   3  -7 -11 2208.10 1658.93   1
  -3   7  11 2421.40 1776.31   1
   7  -3  -8 3563.02 2597.30   1
  -7   3   8 2644.39 1932.13   1
   3  -7  -8  23705.  17095.   1
  -3   7   8  21295.  15357.   1
   7  -3  -5  21392.  15499.   1
   7  -3  -5 5491.68 4716.06   1
  -7   3   5  18570.  13473.   1
  -7   3   5 4944.59 5609.41   1
   3  -7  -5  29713.  21430.   1
  -3   7   5  29778.  21475.   1
   7  -3  -2  52770.  11735.   1
  -3  -4  -2  53982.  12718.   1
  -7   3   2  49515.  11008.   1
   3   4   2  50277.  11174.   1
   3   4   2  54744.  12905.   1
   3  -7  -2  10332. 7545.01   1
   4   3  -2  55021.  12251.   1
   4   3  -2  56510.  13317.   1
  -7   4  -2  57652.  12812.   1
  -7   4  -2  64058.  15107.   1
  -3   7   2  12742. 9269.38   1
  -4  -3   2  53982.  12022.   1
  -4  -3   2  62223.  14668.   1
   7  -4   2  62604.  14761.   1
   7  -4   2  69321.  15405.   1
   7  -3   1  16506. 3891.96   1
  -4   7   1  24505. 5450.13   1
  -4   7   1  12687. 2991.69   1
  -3  -4   1  11188. 2500.69   1
  -3  -4   1  14976. 3528.39   1
   3   4  -1  11911. 2658.93   1
   3   4  -1  13580. 3202.56   1
   3  -7   1  20142. 4750.69   1
   4   3   1  12877. 2874.30   1
   4   3   1  12877. 3035.66   1
  -7   4   1  14242. 3187.67   1
  -4  -3  -1  12046. 2690.09   1
  -4  -3  -1  12081. 2847.99   1
   7  -4  -1  16510. 3694.59   1
   7  -4  -1 8386.42 1985.46   1
   7  -3   4 6066.48 1375.00   1
  -3  -4   4 8258.30 4951.52   1
  -7   3  -4 6014.54 1359.42   1
   3   4  -4 3653.04 4352.49   1
   4   3   4 8247.91 1863.23   1
   4   3   4  10156. 2394.39   1
  -4  -3  -4 8556.09 1931.44   1
  -4  -3  -4 9276.31 2187.32   1
   7  -4  -4  18189. 6090.71   1
   7  -2  -3  15873. 3663.43   1
  -2  -5  -3  12206. 2724.03   1
  -2  -5  -3  10294. 2426.24   1
  -7   2   3  15059. 3469.53   1
   2   5   3 9587.94 2260.73   1
   5   2  -3  11780. 2852.14   1
   5   2  -3  17195. 4065.09   1
  -7   5  -3  13691. 3055.74   1
  -5  -2   3  13262. 3146.12   1
  -5  -2   3  15457. 3659.97   1
   7  -5   3  16672. 3718.83   1
   7  -2   0  42036. 9352.48   1
  -5   7   0  46745.  11018.   1
  -5   7   0  35111. 7801.24   1
  -2  -5   0  39404. 8763.84   1
  -2  -5   0  37742. 8898.88   1
  -7   2   0  42902.  10111.   1
  -7   2   0  39127. 8701.51   1
   5  -7   0  56233.  13262.   1
   5  -7   0  36323. 8071.32   1
   2   5   0  37465. 8829.63   1
   2  -7   0  30035. 7084.48   1
   2  -7   0  52493.  11666.   1
   5   2   0  30364. 6755.53   1
   5   2   0  37569. 8857.33   1
  -7   5   0  39647. 8812.32   1
  -7   5   0  34938. 8230.60   1
  -2   7   0  45256.  10059.   1
  -2   7   0  31295. 7382.26   1
  -5  -2   0  33913. 7541.54   1
  -5  -2   0  44668.  10526.   1
   7  -5   0  46607.  10987.   1
   7  -2   3 7503.46 1692.52   1
   7  -2   3  14294. 3370.15   1
  -5   7   3 2991.34 3004.15   1
  -2  -5   3 3207.41 4037.39   1
  -7   2  -3 7205.67 1624.31   1
   5  -7  -3  -30.25 2125.00   1
   2   5  -3  500.35 4193.21   1
   2   5  -3 8102.48 1928.32   1
   5   2   3 7434.20 1752.77   1
   5   2   3 6918.28 1565.44   1
  -7   5   3 7645.42 1899.24   1
  -5  -2  -3 8275.62 1951.52   1
  -5  -2  -3 7988.22 1806.09   1
   7  -5  -3 5775.62 1547.09   1
  -5   7   6  33805.  24377.   1
   5  -7  -6  35111.  25329.   1
  -7   5   6  29726.  21447.   1
   7  -5  -6  36911.  26620.   1
  -5   7   9 -147.30 251.800   1
   5  -7  -9 -115.79 346.052   1
  -7   5   9 2278.39 1691.48   1
   7  -5  -9 2553.67 1906.51   1
  -5   7  12  284.21 294.598   1
   5  -7 -12  141.00 337.396   1
  -7   5  12  670.71 537.049   1
   7  -5 -12 1128.46 869.805   1
   7  -1 -13  650.28 501.385   1
  -7   1  13  655.12 484.418   1
   7  -1 -10  834.83 653.046   1
  -7   1  10  894.04 666.204   1
   1  -7 -10  850.76 790.512   1
  -1   7  10 1019.39 812.672   1
  -7   1   7 6014.54 4355.95   1
   1  -7  -7  10537. 7617.72   1
  -1   7   7  12053. 8701.51   1
   7  -1  -4 2558.17 1471.26   1
  -1  -6  -4 1744.11 412.742   1
  -1  -6  -4 2175.90 509.002   1
  -7   1   4 1716.76 1040.17   1
  -7   1   4  31025.  22417.   1
   1   6   4 2315.09 538.088   1
   1   6   4 1925.55 455.332   1
   1  -7  -4 115097.  82964.   1
   6   1  -4 2306.09 2033.24   1
  -1   7   4 129259.  93179.   1
  -6  -1   4 1038.78 1566.83   1
  -6  -1   4 2216.76 829.293   1
   7  -1  -1 139716.  31049.   1
   7  -1  -1 110422.  26028.   1
  -1  -6  -1  97576.  21676.   1
  -1  -6  -1 109107.  25720.   1
  -7   1   1  96330.  22708.   1
  -7   1   1 135492.  30111.   1
   6  -7   1 110942.  24647.   1
   1   6   1 108102.  25474.   1
   1   6   1 106787.  23726.   1
   1  -7  -1 103428.  24384.   1
   1  -7  -1  94564.  21008.   1
   6   1  -1 109938.  24429.   1
   6   1  -1 119598.  28196.   1
  -7   6  -1 111807.  24834.   1
  -7   6  -1 129432.  30488.   1
  -1   7   1 104259.  23158.   1
  -1   7   1  73407.  52909.   1
  -1   7   1  99411.  23435.   1
  -6  -1   1 119460.  26551.   1
  -6  -1   1 125138.  29498.   1
   7  -6   1 138088.  32538.   1
   7  -1   2 6984.06 1569.94   1
   7  -1   2  10177. 2400.27   1
  -6   7   2 6177.28 1476.45   1
  -1  -6   2 6623.95 1805.05   1
  -1  -6   2 7745.84 1831.72   1
  -7   1  -2 7205.67 1620.15   1
  -7   1  -2 9477.14 2236.15   1
   6  -7  -2 5959.14 1427.98   1
   1   6  -2 9622.57 2272.50   1
   1  -7   2  12375. 2926.94   1
   6   1   2 7503.46 1689.40   1
   6   1   2 6835.17 1612.88   1
  -7   6   2 6069.94 1407.55   1
  -1   7  -2  11039. 2609.07   1
  -6  -1  -2 7486.14 1689.40   1
  -6  -1  -2 6928.66 1635.73   1
   7  -6  -2 5938.36 1376.73   1
   7  -1   5 3694.59 866.689   1
   7  -1   5 1610.11 383.656   1
  -7   1  -5 4113.57 953.946   1
  -7   1  -5 1959.14 464.681   1
   6   1   5 2910.32 688.365   1
   6   1   5 5197.36 1199.44   1
  -6  -1  -5 5003.46 1155.82   1
  -6  -1  -5 2877.42 679.708   1
   7   0  -5 -819.60 5824.09   1
   7   0  -5  448.41 825.830   1
  -7   0   5 7067.17 6101.10   1
  -7   0   5 -1084.5 940.442   1
   0  -7  -2 109349.  24287.   1
   0  -7  -2 185803.  43802.   1
   7   0  -2 112465.  24993.   1
   7   0  -2 116897.  27555.   1
  -7   7  -2 121156.  26904.   1
   0   7   2 115408.  25634.   1
   0   7   2 162327.  38262.   1
  -7   0   2 108483.  24110.   1
  -7   0   2 127424.  30031.   1
   7  -7   2 119113.  26461.   1
   0  -7   1 5792.93 1421.40   1
   0  -7   1 2569.94 610.110   1
   7   0   1 2945.29 698.060   1
   7   0   1 1576.18 376.731   1
  -7   7   1 3217.10 750.346   1
   0   7  -1 2299.17 546.052   1
  -7   0  -1 2856.99 674.861   1
  -7   0  -1 2521.47 597.645   1
   7  -7  -1 3580.33 825.484   1
   0  -7   4  96260.  22708.   1
   7   0   4  47230.  10499.   1
   7   0   4  86946.  20492.   1
  -7   7   4  62950.  14969.   1
   0   7  -4  96399.  22739.   1
  -7   0  -4  54017.  12005.   1
  -7   0  -4  74273.  17503.   1
  -7   7   7  36496.  26333.   1
   7  -7  -7  30142.  21742.   1
  -7   7  10 1125.35 902.007   1
   7  -7 -10 1379.50 1106.99   1
   7  -7 -13   51.52 238.123   1
   4  -8   0  17486. 4123.96   1
   4   4   0  22531. 5020.77   1
   4   4   0  16347. 3853.87   1
  -8   4   0  25350. 5644.04   1
  -8   4   0  14619. 3447.36   1
  -4   8   0  19709. 4643.35   1
  -4  -4   0  19699. 4390.58   1
  -4  -4   0  13061. 3078.94   1
   8  -4   0  32410. 7209.13   1
   8  -4   0  15215. 3590.72   1
   8  -4   3 1353.53 378.116   1
  -4   8   3  20959.  15163.   1
  -4  -4   3 1868.77 519.044   1
  -4  -4   3 1347.99 1155.47   1
  -8   4  -3 1432.82 387.119   1
   4  -8  -3  18629.  13487.   1
   4   4  -3 1620.84 1186.63   1
   4   4  -3 2323.75 589.681   1
   4   4   3 1937.32 475.415   1
   4   4   3 1757.62 416.551   1
  -8   4   3  -74.58 835.526   1
  -4  -4  -3 2055.75 505.193   1
  -4  -4  -3 1775.97 420.360   1
   8  -4  -3 -697.71 938.018   1
  -4   8   6 8801.93 6378.11   1
   4  -8  -6 7666.20 5564.40   1
  -8   4   6 4747.23 3659.97   1
  -8   4   6 -113.68 3985.45   1
   8  -4  -6 5914.12 4532.54   1
   8  -4  -6 -3135.7 3826.17   1
  -4   8   9  819.25 655.817   1
  -4  -4   9 3236.49 2336.91   1
   4  -8  -9  627.77 594.529   1
  -8   4   9  998.96 772.506   1
   8  -4  -9 1614.61 1216.41   1
  -4   8  12    9.35 217.451   1
   4  -8 -12   49.48 321.225   1
   4   4 -12  623.27 476.454   1
  -8   4  12 1055.05 787.395   1
   8  -4 -12 1574.44 1199.10   1
   5   3 -13  297.82 257.306   1
  -5  -3  13  465.72 350.761   1
   5   3 -10  626.73 490.997   1
  -5  -3  10 1017.31 746.883   1
  -5  -3   7 3774.23 2725.76   1
   8  -3  -4 1552.98 1377.08   1
  -3  -5  -4 1154.78 274.515   1
  -8   3   4 1147.16 1057.82   1
  -8   3   4 -137.60 1111.49   1
   3   5   4 1165.51 334.799   1
   3   5   4 1274.58 302.493   1
   5   3  -4  44529.  32112.   1
   5   3  -4 4567.17 3462.60   1
   5   3  -4 1986.15 643.351   1
  -8   5  -4 1500.69 384.349   1
  -5  -3   4 -877.42 2824.79   1
   8  -5   4 2060.94 493.767   1
   8  -3  -1  32327. 7205.67   1
  -3  -5  -1  30048. 7087.94   1
  -3  -5  -1  29079. 6468.14   1
  -8   3   1  30433. 6779.77   1
   3   5   1  31111. 7337.25   1
   3  -8  -1  33082. 7794.31   1
   3  -8  -1  25686. 5706.37   1
   5   3  -1  19626. 4380.19   1
   5   3  -1  31572. 7444.59   1
  -8   5  -1  31856. 7084.48   1
  -3   8   1  24612. 5467.45   1
  -3   8   1  33795. 7963.98   1
  -5  -3   1  20706. 4622.57   1
  -5  -3   1  30516. 7195.28   1
   8  -5   1  33379. 7420.35   1
   8  -5   1  40062. 9442.51   1
   8  -3   2 4657.20 1059.21   1
   8  -3   2 7288.77 1719.53   1
  -3  -5   2 4082.41 1145.43   1
  -8   3  -2 4584.48 1043.97   1
   3   5  -2 4092.79 1150.97   1
   3   5  -2 8916.20 2104.22   1
   5   3   2 4553.32 1074.44   1
  -5  -3  -2 5322.02 1256.92   1
   8  -5  -2 7901.65 1784.28   1
   8  -3   5 1000.35 298.130   1
  -3  -5   5 1215.03 773.545   1
  -8   3  -5 1850.07 466.412   1
   5   3   5 1965.72 542.936   1
   5   3   5  448.06 113.435   1
  -8   5   5 -2709.1 4851.10   1
  -5  -3  -5 1278.39 417.936   1
   8  -5  -5 -4709.1 4480.60   1
   8  -2 -14  494.81 388.158   1
   6   2 -14  164.85 189.300   1
   8  -2 -11 1014.20 834.487   1
  -2  -6 -11 -293.70 521.468   1
  -8   2  11  739.61 574.792   1
   2  -8 -11  384.35 611.495   1
  -2   8  11  146.33 340.581   1
  -6  -2  11 3184.55 2301.59   1
   8  -2  -8 7195.28 5207.75   1
  -2  -6  -8  -89.54 518.698   1
  -8   2   8 7091.41 5131.57   1
   2  -8  -8 6547.78 4743.76   1
   6   2  -8 8112.87 5851.79   1
  -2   8   8 8393.34 6059.55   1
  -6  -2   8 8389.88 6052.63   1
   8  -2  -5 -584.14 3926.59   1
   8  -2  -5 -2658.2 2628.11   1
  -2  -6  -5 3666.89 834.487   1
  -2  -6  -5 7520.77 1774.24   1
  -8   2   5 -1949.4 2116.69   1
  -8   2   5 3756.92 4355.95   1
   2   6   5 6966.75 1642.66   1
   2  -8  -5  307.69 550.553   1
   6   2  -5 -4293.6 5730.60   1
   6   2  -5  25170.  18151.   1
  -2   8   5   55.75 417.243   1
  -6  -2   5  31177.  22483.   1
  -6  -2   5 1987.88 6367.72   1
   8  -2  -2  46364.  10308.   1
  -2  -6  -2  56440.  12542.   1
  -2  -6  -2  44875.  10582.   1
  -8   2   2  44979.  10003.   1
   2   6   2  49654.  11707.   1
   2   6   2  55055.  12230.   1
   2  -8  -2  50450.  11887.   1
   2  -8  -2  51281.  11388.   1
   2  -8  -2  84487.  60907.   1
   6   2  -2  70637.  16648.   1
   6   2  -2  69875.  15547.   1
  -8   6  -2  92382.  21776.   1
  -8   6  -2  52770.  11728.   1
  -2   8   2  79086.  56994.   1
  -2   8   2  54051.  12008.   1
  -6  -2   2  73130.  17240.   1
  -6  -2   2  69529.  15471.   1
   8  -6   2  59868.  13300.   1
   8  -6   2  94079.  22168.   1
   8  -2   1 9542.93 2137.46   1
  -6   8   1 9442.51 2106.99   1
  -2  -6   1 9262.46 6682.82   1
  -2  -6   1  10682. 2405.12   1
  -2  -6   1 9058.16 2136.08   1
  -8   2  -1 8933.51 2001.04   1
  -8   2  -1  12102. 2854.22   1
   6  -8  -1  11427. 2548.82   1
   2   6  -1 8618.41 6218.83   1
   2   6  -1 9040.85 2132.62   1
   2  -8   1  15938. 3871.19   1
   6   2   1 8718.83 1959.49   1
   6   2   1 9414.81 2220.57   1
  -8   6   1 9494.45 2129.85   1
  -2   8  -1  11631. 2743.07   1
  -6  -2  -1 8718.83 2056.44   1
  -6  -2  -1 8739.60 1965.03   1
   8  -2   4 2203.25 565.096   1
  -6   8   4 2341.06 2650.27   1
  -2  -6   4  226.42 3871.19   1
  -8   2  -4 2245.50 585.872   1
   6  -8  -4 5941.82 4750.69   1
   2   6  -4 -327.87 3047.09   1
   6   2   4 1434.21 404.778   1
   6   2   4  935.59 225.519   1
  -8   6   4  11735. 9168.97   1
  -8   6   4 4650.27 2509.35   1
  -6  -2  -4  933.52 224.550   1
  -6  -2  -4 1781.16 471.606   1
   8  -6  -4  14055.  10783.   1
   8  -6  -4  -67.14 3177.28   1
  -6   8   7 4948.06 3604.57   1
   6  -8  -7 4345.56 3173.13   1
  -8   6   7 4106.64 3050.55   1
   8  -6  -7 3760.38 2817.17   1
  -6   8  10  727.15 616.689   1
   6  -8 -10  966.76 865.650   1
  -8   6  10  451.18 468.490   1
   8  -6 -10  514.54 525.969   1
   6  -8 -13   -7.47 265.997   1
  -8   6  13   11.79 189.993   1
   8  -6 -13  193.04 272.022   1
   7   1 -12  368.77 319.321   1
  -7  -1  12  564.40 422.091   1
  -1  -7  -9 1607.69 1296.74   1
   1   7   9 1068.90 853.531   1
   7   1  -9  22645.  16330.   1
  -7  -1   9  16593.  11963.   1
   8  -1  -6 1816.83 4591.41   1
  -1  -7  -6 3853.87 2830.68   1
  -8   1   6 -3801.9 6101.10   1
   1   7   6 4754.15 3466.06   1
   7   1  -6 2768.00 2033.24   1
   7   1  -6  764.20 4490.99   1
  -7  -1   6 2541.90 1885.73   1
  -7  -1   6 4979.22 5463.98   1
   8  -1  -3  49550.  11098.   1
   8  -1  -3  43075.  10163.   1
  -1  -7  -3  62673.  13923.   1
  -1  -7  -3  55575.  13096.   1
  -8   1   3  39093. 9238.22   1
  -8   1   3  59903.  13400.   1
   1   7   3  62084.  13795.   1
   1   7   3  53463.  12597.   1
   1  -8  -3  62084.  13788.   1
   1  -8  -3  61634.  14533.   1
   7   1  -3  63746.  14266.   1
  -8   7  -3  43594. 9691.82   1
  -1   8   3  65270.  14501.   1
  -1   8   3  61530.  14498.   1
  -7  -1   3  56129.  12569.   1
  -7  -1   3  52078.  12285.   1
   8  -7   3  40582. 9016.61   1
   8  -1   0  44044. 9795.70   1
   8  -1   0  34626. 8164.81   1
  -7   8   0  33937. 7541.54   1
  -7   8   0  36150. 8521.46   1
  -1  -7   0  32756. 7725.06   1
  -1  -7   0  49827.  11080.   1
  -1  -7   0  27867.  20090.   1
  -8   1   0  40270. 9494.45   1
   7  -8   0  27015. 6367.72   1
   7  -8   0  34799. 7731.99   1
   1   7   0  38227. 9009.69   1
   1   7   0  46572.  10357.   1
   1  -8   0  32846. 7302.62   1
   1  -8   0  42382. 9986.14   1
   7   1   0  38400. 9047.78   1
   7   1   0  36634. 8147.50   1
  -8   7   0  37777. 8396.81   1
  -8   7   0  35838. 8452.21   1
  -1   8   0  40928. 9096.25   1
  -1   8   0  38296. 9027.00   1
  -7  -1   0  38539. 8573.40   1
  -7  -1   0  33691. 7936.28   1
   8  -7   0  34903. 7759.69   1
   8  -7   0  38366. 9047.78   1
   8  -1   3  12846. 2871.53   1
   8  -1   3  18407. 4342.10   1
  -1  -7   3  12819. 4930.74   1
  -1  -7   3  27306. 6447.36   1
  -8   1  -3  11475. 2568.90   1
  -8   1  -3  17999. 4241.69   1
   1   7  -3  32517. 7669.66   1
   7   1   3  13958. 3118.07   1
   7   1   3  19889. 4684.90   1
  -7  -1  -3  14186. 3171.05   1
  -7  -1  -3  19820. 4674.51   1
   8  -7  -3  23979. 5533.24   1
   8  -1   6 1019.39 306.994   1
  -8   1  -6 1112.19 324.965   1
   7   1   6  989.96 325.554   1
   7   1   6  981.30 236.219   1
  -7  -1  -6  978.53 312.984   1
  -7  -1  -6  956.72 229.605   1
   8   0 -13  993.42 738.573   1
   0  -8 -10 2797.78 2102.84   1
   0   8  10 2327.56 1720.91   1
  -8   0  10 2038.09 1492.73   1
   0  -8  -7 2699.79 2034.62   1
   8   0  -7 1823.06 1401.66   1
   8   0  -7  457.76 4369.80   1
   0   8   7 2194.94 1645.77   1
  -8   0   7 1920.70 1459.49   1
  -8   0   7 -130.71 4778.39   1
   0  -8  -4 7091.41 1588.29   1
   0  -8  -4  15661.  11302.   1
   0  -8  -4 6679.36 1575.14   1
   8   0  -4  14037. 3885.04   1
   8   0  -4 5574.79 1393.70   1
   0   8   4 7274.92 1630.54   1
   0   8   4  15959.  11513.   1
   0   8   4 6630.88 1563.71   1
  -8   0   4 4722.99 1259.00   1
  -8   0   4  11645. 3162.74   1
   0  -8  -1  83622.  18580.   1
   0  -8  -1  49134.  35422.   1
   0  -8  -1 104571.  24650.   1
   8   0  -1 127181.  29976.   1
   8   0  -1 143144.  31814.   1
  -8   8  -1 174619.  41170.   1
   0   8   1  48615.  35042.   1
   0   8   1  96433.  21427.   1
   0   8   1 107167.  25260.   1
  -8   0   1 130159.  30672.   1
  -8   0   1 137742.  30616.   1
   8  -8   1 168559.  39751.   1
   8  -8   1 121745.  27046.   1
   0  -8   2  19411. 4986.14   1
   0  -8   2  13875. 3274.23   1
   8   0   2  12777. 2858.38   1
   8   0   2 8012.46 1890.58   1
  -8   8   2  14837. 3320.63   1
   0   8  -2  27864. 6793.62   1
  -8   0  -2  14159. 3167.59   1
  -8   0  -2 7936.28 1872.57   1
   8  -8  -2  19515. 4359.41   1
  -8   8   5 -1899.9 3128.11   1
  -8   0  -5  34477. 8133.65   1
   8  -8  -5 -2577.2 3157.89   1
   8  -8  -8  11343. 8206.36   1
  -8   8  11 2147.50 1626.38   1
   8  -8 -11 1578.25 1252.77   1
   9  -4  -5 -604.22 2988.57   1
  -4  -5  -5 1304.02 394.736   1
  -4  -5  -5  890.93 212.985   1
  -9   4   5 1630.19 2393.35   1
   4   5   5 1188.71 362.534   1
   4   5   5 1058.86 252.354   1
   5   4  -5 -7766.6 5356.64   1
  -9   5  -5  306.02 182.825   1
  -5  -4   5 -1612.9 4799.16   1
   9  -5   5  693.21 241.759   1
   9  -4  -2 1248.96 439.058   1
   9  -4  -2  556.79 323.996   1
  -4  -5  -2 1195.29 285.422   1
  -9   4   2 1775.97 522.160   1
   4   5   2 2655.47 620.498   1
   4   5   2  830.68 201.523   1
   4  -9  -2 1151.31 272.853   1
   5   4  -2  976.11 711.218   1
  -4   9   2 1233.03 292.174   1
  -5  -4   2  829.99 667.243   1
  -5  -4   2 1015.58 278.843   1
   9  -5   2 2129.85 504.155   1
   9  -4   1 8743.07 1960.87   1
   9  -4   1  10893. 2568.90   1
  -5   9   1 6675.89 1573.75   1
  -5   9   1 7690.44 1712.60   1
  -4  -5   1 9286.69 2095.57   1
  -4  -5   1 8538.77 2014.54   1
  -9   4  -1  11551. 2724.37   1
  -9   4  -1 8455.67 1898.20   1
   5  -9  -1  10256. 2283.58   1
   5  -9  -1 6849.02 1614.26   1
   4   5  -1 8943.90 2109.76   1
   4   5  -1 8653.04 1950.83   1
   4  -9   1 8019.38 1895.77   1
   5   4   1  11392. 2549.17   1
   5   4   1  11368. 2680.40   1
  -9   5   1  11413. 2558.17   1
  -9   5   1 6471.60 1538.09   1
  -4   9  -1 8698.05 2054.36   1
  -5  -4  -1  10990. 2460.87   1
  -5  -4  -1  10315. 2432.48   1
   9  -5  -1  11946. 2681.44   1
   9  -5  -1 5993.76 1424.86   1
   9  -4   4 1701.18 474.030   1
   9  -4   4 1364.26 325.277   1
  -5   9   4 5450.13 4089.33   1
  -4  -5   4 2111.49 3601.10   1
  -9   4  -4 1880.54 446.675   1
  -9   4  -4 1619.11 468.490   1
   5  -9  -4 6561.63 4858.03   1
   4   5  -4 8254.84 4342.10   1
   5   4   4 1054.36 251.316   1
   5   4   4 2282.55 570.290   1
  -9   5   4 1807.13 1313.36   1
  -5  -4  -4 1218.84 289.854   1
  -5  -4  -4 2093.14 530.817   1
   9  -5  -4  230.40 1595.91   1
  -5   9   7  893.00 849.376   1
   5  -9  -7  846.26 810.249   1
  -9   5   7 1041.55 1320.64   1
   9  -5  -7 -175.35 1304.36   1
  -5   9  10  218.59 364.266   1
   5  -9 -10   81.41 462.257   1
  -9   5  10  839.68 664.473   1
   9  -5 -10  946.67 762.811   1
   5  -9 -13   22.69 257.167   1
  -9   5  13  155.12 216.170   1
   9  -5 -13   96.05 304.847   1
   9  -3 -12 1065.79 860.110   1
  -9   3  12  935.59 717.451   1
   3  -9 -12 -311.60 427.977   1
   9  -3  -9 1439.75 1132.27   1
   3  -9  -9  451.18 557.132   1
  -3   9   9  290.62 358.033   1
   9  -3  -6 -943.90 4324.79   1
   9  -3  -6 3711.91 3500.69   1
  -9   3   6 2051.59 2316.83   1
  -9   3   6 6066.48 5290.85   1
   3   6   6  230.12 144.044   1
   3   6   6  -76.38  37.812   1
   3  -9  -6 3518.00 2605.95   1
   6   3  -6 1025.62 1184.90   1
   6   3  -6 -1839.3 3954.29   1
  -3   9   6 3364.26 2480.26   1
  -6  -3   6 -1456.0 1277.01   1
  -6  -3   6 -1690.1 3978.53   1
   9  -3  -3  11146. 2653.04   1
  -3  -6  -3  16288. 3628.81   1
  -3  -6  -3  17735. 4182.82   1
  -9   3   3  12261. 2881.92   1
   3   6   3  16603. 3912.74   1
   3  -9  -3  18092. 4262.46   1
   3  -9  -3  27971.  20173.   1
   6   3  -3  11011. 2779.43   1
   6   3  -3  13068. 3091.41   1
  -9   6  -3  26936. 6350.41   1
  -6  -3   3 9844.17 2552.28   1
  -6  -3   3  14359. 3399.58   1
   9  -6   3  24259. 5716.75   1
   9  -3   0 6572.02 1491.69   1
   9  -3   0 6256.92 1476.80   1
  -6   9   0 7967.44 1776.31   1
  -6   9   0 6914.81 1630.19   1
  -3  -6   0 5283.93 1232.69   1
  -3  -6   0 7503.46 1769.39   1
  -9   3   0 5578.25 1274.24   1
  -9   3   0 5439.75 1286.01   1
   6  -9   0 7905.12 1864.26   1
   6  -9   0 7641.96 1705.33   1
   3   6   0 8258.30 1947.02   1
   3  -9   0 7060.24 1665.51   1
   6   3   0 5186.98 1185.25   1
   6   3   0 8601.10 2028.39   1
  -9   6   0 7676.59 1811.63   1
  -9   6   0 5592.10 1267.31   1
  -3   9   0 4916.89 1159.97   1
  -6  -3   0 4612.18 1062.67   1
  -6  -3   0 6793.62 1601.80   1
   9  -6   0 6274.23 1417.24   1
   9  -6   0  10208. 2408.93   1
   9  -3   3 7839.33 1765.93   1
  -3  -6   3 5211.21 1624.65   1
  -3  -6   3  10738. 2546.74   1
  -9   3  -3 8760.38 1970.91   1
  -9   3  -3  13677. 3225.41   1
   3   6  -3 8133.65 1928.32   1
   6   3   3 9269.38 2076.87   1
   6   3   3  12251. 2886.42   1
  -9   6   3 8220.21 2016.96   1
  -3   9  -3 8154.42 2014.19   1
  -6  -3  -3 9833.79 2204.29   1
  -6  -3  -3  13151. 3101.10   1
   9  -6  -3 7361.49 1855.95   1
   9  -3   6 3874.65 892.658   1
  -3  -6   6 2021.47 1237.88   1
  -9   3  -6 3165.16 737.188   1
   3   6  -6 1463.29 970.221   1
  -9   6   6 -5644.0 3698.06   1
   9  -6  -6 -229.43 3302.63   1
   9  -2  -7 3715.37 3853.87   1
   7   2  -7 -1643.7 4487.53   1
  -7  -2   7 5010.38 4241.69   1
   9  -2  -4 2051.24 1663.78   1
  -2  -7  -4  650.97 156.683   1
  -9   2   4 2264.89 1521.47   1
   2   7   4  728.88 175.104   1
   2   7   4 1108.72 308.725   1
   2  -9  -4  869.81 207.756   1
   7   2  -4  790.17 2072.71   1
  -9   7  -4 1494.46 375.692   1
  -2   9   4  547.44 133.760   1
  -7  -2   4  684.56 1925.90   1
  -7  -2   4 1456.72 567.866   1
   9  -7   4 1003.12 277.597   1
   9  -2  -1  23532. 5259.69   1
   9  -2  -1  23660. 5578.25   1
  -7   9  -1  19034. 4234.76   1
  -2  -7  -1  23795. 5297.78   1
  -2  -7  -1  21115. 4975.76   1
  -9   2   1  21870. 4889.19   1
  -9   2   1  18702. 4411.35   1
   7  -9   1  23722. 5273.54   1
   2   7   1  21451. 5055.40   1
   2   7   1  22226. 4948.06   1
   2  -9  -1  19546. 4345.56   1
   7   2  -1  24626. 5806.78   1
   7   2  -1  30395. 6804.01   1
  -9   7  -1  23289. 5180.05   1
  -9   7  -1  35111. 8275.62   1
  -2   9   1  19539. 4345.56   1
  -7  -2   1  29830. 6679.36   1
  -7  -2   1  25731. 6063.01   1
   9  -7   1  31603. 7451.52   1
   9  -2   2 2708.10 653.393   1
   9  -2   2 1915.86 458.448   1
  -7   9   2 1013.50 454.986   1
  -2  -7   2 1076.18 1132.27   1
  -2  -7   2  932.48 252.666   1
  -9   2  -2 2403.04 572.368   1
  -9   2  -2 2264.54 565.443   1
   7  -9  -2 1547.78 723.337   1
   2   7  -2 1376.38 346.953   1
   2  -9   2 2156.16 568.213   1
   7   2   2 1496.88 408.241   1
   7   2   2 2290.86 543.282   1
  -7  -2  -2 1437.33 407.894   1
  -7  -2  -2 1792.24 425.900   1
   9  -2   5  858.38 366.689   1
   9  -2   5 1202.56 287.638   1
  -7   9   5  182.13 2048.13   1
  -9   2  -5 1100.76 411.703   1
  -9   2  -5 1141.27 271.814   1
   7  -9  -5 3250.69 3047.78   1
   7   2   5 1601.11 380.540   1
   7   2   5  662.74 306.994   1
  -9   7   5 7652.35 6859.41   1
  -9   7   5 -1606.0 4047.78   1
  -7  -2  -5 1337.26 318.178   1
  -7  -2  -5  698.06 321.849   1
   9  -7  -5 -2268.0 3753.46   1
  -7   9   8 1136.43 946.329   1
   7  -9  -8 1177.63 1023.54   1
  -9   7   8 1750.69 1443.90   1
   9  -7  -8  772.51 859.071   1
  -7   9  11 1780.12 1350.41   1
   7  -9 -11 2359.07 1808.17   1
   9  -7 -11  921.40 757.617   1
   9  -1 -14  397.51 316.863   1
   9  -1 -11  964.33 774.930   1
  -9   1  11 1069.60 813.711   1
   1  -9 -11 -469.53 600.069   1
  -9   1   8 1206.02 4044.32   1
   1  -9  -8  749.65 726.800   1
  -1   9   8  987.88 807.132   1
  -8  -1   8 -3479.9 3542.24   1
   9  -1  -5  477.84 2659.97   1
  -1  -8  -5  531.16 187.361   1
  -9   1   5 -559.90 2060.25   1
   1   8   5  468.84 115.339   1
   1   8   5  549.51 188.296   1
   1  -9  -5  298.86  77.528   1
   1  -9  -5 5027.70 3656.51   1
   8   1  -5 -2123.6 2631.23   1
   8   1  -5 -851.11 851.800   1
  -1   9   5 6198.05 4487.53   1
  -8  -1   5 -536.36 754.154   1
  -8  -1   5 -496.54 1980.61   1
   9  -1  -2  26111. 5824.09   1
   9  -1  -2  40305. 9501.38   1
  -1  -8  -2  41309. 9736.83   1
  -9   1   2  27739. 6191.13   1
  -9   1   2  43421.  10239.   1
   8  -9   2  40755. 9058.16   1
   1   8   2  47057.  11094.   1
   1  -9  -2  92728.  21852.   1
   8   1  -2  30994. 6911.35   1
   8   1  -2  54294.  12798.   1
  -1   9   2  79432.  18722.   1
  -8  -1   2  32448. 7236.83   1
  -8  -1   2  51212.  12078.   1
   9  -1   1 8781.16 1979.91   1
   9  -1   1 9875.34 2329.29   1
  -8   9   1 9650.27 2158.59   1
  -1  -8   1  13199. 3004.50   1
  -1  -8   1  10114. 2385.39   1
  -9   1  -1 9155.12 2059.90   1
  -9   1  -1 9989.60 2356.30   1
   8  -9  -1 9203.59 2059.21   1
   1   8  -1 9646.80 2275.27   1
   1   8  -1  12220. 2772.50   1
   1  -9   1  11011. 2597.64   1
   8   1   1 8926.58 2012.12   1
   8   1   1  10339. 2438.71   1
  -9   8   1 8012.46 1918.97   1
  -1   9  -1  10976. 2551.94   1
  -1   9  -1  10931. 2578.60   1
  -8  -1  -1 8680.74 1957.41   1
  -8  -1  -1 9137.80 2155.12   1
   9  -8  -1 8175.20 1833.45   1
   9  -8  -1 9414.81 2245.50   1
   9  -1   4  17780. 3975.07   1
   9  -1   4  18864. 4445.98   1
  -9   1  -4  17562. 3926.59   1
  -9   1  -4  17022. 4013.15   1
   8   1   4  14633. 3274.58   1
   8   1   4  16953. 3995.84   1
  -8  -1  -4  15654. 3504.15   1
  -8  -1  -4  16357. 3857.34   1
   9  -8  -4  10568. 3332.75   1
   9  -1   7  298.37 198.996   1
  -9   1  -7  382.27 204.640   1
   8   1   7  308.66 202.735   1
  -8  -1  -7 -189.06 190.478   1
   9   0  -6 4338.64 4539.47   1
  -9   0   6  707.06 4033.93   1
  -9   0   6 -1611.8 1314.75   1
   0  -9  -3  14463. 3220.91   1
   9   0  -3 9175.89 2275.97   1
   9   0  -3 5848.33 1397.51   1
   0   9   3  13691. 3050.20   1
  -9   0   3  10945. 2641.62   1
  -9   0   3 5817.17 1396.81   1
   0  -9   0  13646. 3051.59   1
   0  -9   0  15807. 3729.22   1
   9   0   0  16028. 3580.33   1
   9   0   0  13199. 3112.53   1
  -9   9   0  20859. 4639.88   1
  -9   9   0  13736. 3239.26   1
   0   9   0  12787. 3014.19   1
  -9   0   0  19359. 4324.79   1
  -9   0   0  14211. 3351.45   1
   9  -9   0  18722. 4165.51   1
   9  -9   0  13632. 3213.64   1
   0  -9   3  691.83 2500.69   1
   0  -9   3 7998.61 1911.70   1
   9   0   3 4310.94 991.342   1
   9   0   3 6087.25 1436.98   1
  -9   9   3 4954.98 1560.25   1
   0   9  -3  377.77 2480.61   1
   0   9  -3 8126.72 1935.94   1
  -9   0  -3 4082.41 945.636   1
  -9   0  -3 5218.14 1232.34   1
   9  -9  -3 4965.37 1757.62   1
   9   0   6 5571.32 1297.44   1
   9   0   6 4989.61 1176.94   1
  -9   9   6 -1490.6 2617.03   1
  -9   0  -6 5862.18 1359.42   1
  -9   0  -6 4314.40 1017.31   1
   9  -9  -6 -1823.8 2584.49   1
   9  -9  -9 2522.85 1915.51   1
   9  -9 -12  157.31 419.321   1
   5 -10   0 206752.  48719.   1
   5   5   0 211115.  46884.   1
   5   5   0 198442.  46745.   1
 -10   5   0 205298.  45602.   1
 -10   5   0 164958.  38850.   1
  -5  10   0 194183.  45776.   1
  -5  -5   0 210180.  46676.   1
  -5  -5   0 156925.  37015.   1
  10  -5   0 224030.  49758.   1
  10  -5   0 197645.  46572.   1
  10  -5   3 7288.77 1653.05   1
  10  -5   3 7188.36 1695.29   1
  -5  -5   3 7337.25 2157.55   1
  -5  -5   3 5498.61 1309.21   1
 -10   5  -3 6201.52 1463.29   1
 -10   5  -3 6440.44 1461.91   1
   5   5  -3  11904. 3019.39   1
   5   5  -3 5630.19 1335.53   1
   5   5   3 6281.16 1481.65   1
   5   5   3 4937.67 1118.42   1
 -10   5   3 7108.72 1724.72   1
  -5  -5  -3 5287.39 1198.06   1
  -5  -5  -3 6329.63 1493.07   1
  10  -5  -3 9009.69 2155.47   1
  10  -5  -3 4501.38 1228.88   1
  10  -5   6 2055.40 496.883   1
  -5  -5   6 -1151.7 3587.25   1
  -5  -5   6  62188.  44841.   1
 -10   5  -6 1952.21 479.570   1
   5   5  -6  54328.  39162.   1
   5   5  -6 -2842.8 3985.45   1
   5   5   6 3408.58 804.708   1
 -10   5   6  811.29 4213.98   1
  -5  -5  -6 3105.95 733.033   1
  -5  -5  -6 3412.05 816.135   1
  10  -5  -6  415.51 4196.67   1
  -5  -5   9  278.98 226.212   1
   5   5  -9  429.71 331.198   1
  10  -4 -13   35.35 289.508   1
 -10   4  13  -21.43 205.471   1
  -6  -4  13   37.98  78.982   1
  10  -4 -10  990.30 841.066   1
   4 -10 -10  827.91 834.833   1
   6   4 -10 1473.34 1073.41   1
  -4  10  10 1086.56 867.381   1
  -6  -4  10 1453.25 1054.36   1
  10  -4  -7 -1169.3 1817.17   1
  10  -4  -7 1165.17 3383.31   1
  -4  -6  -7  127.70  42.036   1
 -10   4   7 -1589.3 1864.96   1
 -10   4   7 -3322.7 3950.83   1
   4   6   7   79.54  36.357   1
   4   6   7  156.65 144.529   1
   4 -10  -7  331.54 665.858   1
   6   4  -7  17971.  12957.   1
   6   4  -7 2489.26 3663.43   1
   6   4  -7 1180.75 968.143   1
  -4  10   7  527.35 663.781   1
  -6  -4   7 -2088.3 3538.78   1
  10  -4  -4  660.32 1547.44   1
  -4  -6  -4 1255.54 298.026   1
 -10   4   4  339.51 1475.07   1
   4   6   4 1849.72 473.337   1
   4   6   4 1213.99 288.227   1
   4 -10  -4 7766.61 5644.04   1
   6   4  -4 2355.61 651.661   1
   6   4  -4 -3211.9 2225.41   1
 -10   6  -4 2321.67 591.412   1
 -10   6  -4 1583.79 376.038   1
  -6  -4   4 1540.86 2283.24   1
  -6  -4   4 1482.34 521.468   1
  10  -6   4 1584.49 376.038   1
  10  -6   4 1856.99 498.961   1
  10  -4  -1 117313.  26073.   1
  10  -4  -1 117971.  27808.   1
  -6  10  -1 161911.  38158.   1
 -10   4   1 109972.  24436.   1
   4   6   1 107029.  23781.   1
   4   6   1 110630.  26073.   1
   4 -10  -1  69910.  16482.   1
   4 -10  -1  94425.  20980.   1
   6   4  -1 126177.  28044.   1
   6   4  -1 138539.  32659.   1
 -10   6  -1 134868.  31780.   1
 -10   6  -1 125138.  27798.   1
  -4  10   1 108241.  24048.   1
  -4  10   1 105298.  24820.   1
  -6  -4   1 130367.  28985.   1
  -6  -4   1 146745.  34602.   1
  10  -6   1 119390.  26527.   1
  10  -6   1 145672.  34363.   1
  10  -4   2  17493. 4127.42   1
  -6  10   2  16863.  13629.   1
  -4  -6   2  29131. 6568.55   1
  -4  -6   2  20170. 4754.15   1
 -10   4  -2  17535. 3909.28   1
   6 -10  -2 3909.28 5692.52   1
   4   6  -2  21105. 4972.29   1
   4   6  -2  25970. 5851.79   1
   6   4   2  17510. 3905.81   1
   6   4   2  18172. 4283.24   1
 -10   6   2  18418. 4137.81   1
 -10   6   2  18812. 4466.75   1
  -4  10  -2  32947. 7770.08   1
  -6  -4  -2  17417. 4103.18   1
  -6  -4  -2  17836. 3978.53   1
  10  -6  -2  23438. 5540.16   1
  10  -6  -2  17334. 3891.96   1
  -6  10   5 3450.48 2736.49   1
  -4  -6   5 -313.88 4158.58   1
 -10   4  -5  17019. 4013.15   1
   6 -10  -5 5000.00 3774.23   1
   4   6  -5 5159.27 4044.32   1
   4   6  -5  10343. 2556.78   1
   4   6  -5 129674.  93456.   1
   6   4   5 8729.22 1965.37   1
   6   4   5  14207. 3349.03   1
 -10   6   5 5107.34 2554.01   1
 -10   6   5 2895.43 3518.00   1
  -6  -4  -5  13359. 3151.31   1
  -6  -4  -5 9705.67 2179.36   1
  10  -6  -5  10602. 8524.92   1
  10  -6  -5 7707.75 3265.92   1
  -6  10   8 2148.20 1616.69   1
   6 -10  -8 2297.78 1740.65   1
 -10   6   8  820.98 1015.58   1
  10  -6  -8  307.65 936.980   1
  -6  10  11  205.92 329.189   1
   6 -10 -11  702.91 773.891   1
 -10   6  11  171.12 285.491   1
  10  -6 -11   81.44 307.237   1
   7   3 -14  179.43 169.979   1
   7   3 -11 1143.70 835.872   1
  -7  -3  11 1093.14 794.321   1
  10  -3  -8 -753.46 3109.07   1
 -10   3   8 -1560.6 3580.33   1
   7   3  -8 1055.75 790.165   1
  10  -3  -5 3767.31 3078.60   1
  -3  -7  -5 1593.14 433.864   1
  -3  -7  -5  581.72 140.512   1
  -3  -7  -5 2863.92 2168.63   1
 -10   3   5  -88.99 2421.74   1
   3   7   5  313.78  80.228   1
   7   3  -5 6655.12 4830.33   1
   7   3  -5  197.51 757.271   1
   7   3  -5 -1647.5 2842.79   1
  -7  -3   5 8642.65 6270.77   1
  -7  -3   5 1717.10 2415.16   1
  10  -7   5  263.43 150.034   1
  10  -3  -2 9099.71 2081.72   1
  -3  -7  -2 7621.18 1710.52   1
  -3  -7  -2 7991.68 1885.04   1
 -10   3   2 8784.62 2018.70   1
   3   7   2 6533.93 1468.49   1
   3   7   2 7039.47 1659.97   1
   3   7   2 2531.85 1879.50   1
   3 -10  -2 5353.18 1196.67   1
 -10   7  -2 6215.37 1401.66   1
 -10   7  -2 5720.22 1349.38   1
  -3  10   2 6104.56 1362.88   1
  -3  10   2 4002.77 944.597   1
  10  -7   2 4511.77 1064.06   1
  10  -7   2 6433.51 1450.14   1
  10  -3   1  35803. 7967.44   1
  -7  10   1  36981. 8216.75   1
  -3  -7   1  29210. 6506.23   1
  -3  -7   1  40235. 9480.60   1
 -10   3  -1  46399.  10938.   1
 -10   3  -1  36011. 8005.53   1
   7 -10  -1  46191.  10267.   1
   3   7  -1  40616. 9570.63   1
   3 -10   1  47299.  11153.   1
   7   3   1  41828. 9854.56   1
   7   3   1  36634. 8150.96   1
 -10   7   1  33958. 7555.39   1
 -10   7   1  34276. 8085.17   1
  -3  10  -1  42417. 9996.53   1
  -7  -3  -1  35319. 7860.10   1
  -7  -3  -1  42486.  10024.   1
  10  -7  -1  33518. 7458.44   1
  10  -7  -1  35319. 8334.48   1
  10  -3   4  965.72 362.881   1
  10  -3   4 1675.55 398.199   1
  -3  -7   4 -3153.0 3812.32   1
 -10   3  -4 1317.87 313.088   1
 -10   3  -4 1002.77 360.803   1
   3   7  -4 1530.47 3309.55   1
   7   3   4 1121.54 363.919   1
   7   3   4  953.60 229.016   1
 -10   7   4 1130.19 1937.67   1
  -7  -3  -4  819.94 304.709   1
  -7  -3  -4  997.23 238.331   1
  10  -7  -4 2460.18 2407.55   1
  10  -3   7  608.38 239.023   1
 -10   3  -7  674.86 232.583   1
   7   3   7 1275.97 366.343   1
   7   3   7 1029.78 245.360   1
  -7  -3  -7 1284.28 364.612   1
  -7  -3  -7 1326.87 314.508   1
  10  -2 -12  542.24 514.542   1
 -10   2  12  186.32 263.539   1
   2 -10 -12  -21.64 381.232   1
   8   2 -12  225.42 227.770   1
  -8  -2  12   46.64  99.238   1
  -2  -8  -9  637.81 720.221   1
   2   8   9 -203.01 362.534   1
   2 -10  -9 1706.02 1328.95   1
  -2  10   9 1616.69 1206.72   1
  -8  -2   9 4920.36 3556.09   1
  10  -2  -6 1525.62 3549.17   1
  10  -2  -6 -276.25 1676.24   1
  -2  -8  -6 2450.14 1875.00   1
  -2  -8  -6  291.93  74.065   1
  -2  -8  -6  -16.90 149.896   1
 -10   2   6 1872.23 2094.87   1
 -10   2   6 -2164.8 1553.67   1
 -10   2   6 2811.98 3256.23   1
   2   8   6  148.06 149.965   1
   2   8   6  204.78  55.990   1
   2   8   6 3301.24 2439.06   1
   2 -10  -6 2855.95 2112.19   1
   8   2  -6 5377.42 3950.83   1
   8   2  -6 -2238.2 4729.91   1
  -2  10   6 2925.55 2145.43   1
  -8  -2   6 5093.49 3746.53   1
  -8  -2   6  384.35 4252.07   1
  10  -2  -3 3125.00 1012.81   1
  10  -2  -3 1335.87 444.598   1
  -2  -8  -3  30506.  21998.   1
  -2  -8  -3 1117.73 267.036   1
 -10   2   3 3449.79 1057.48   1
 -10   2   3  662.74 384.002   1
   2   8   3 1260.73 317.243   1
   2   8   3 1138.16 271.052   1
   2   8   3  38954.  28078.   1
   2 -10  -3 4335.18 3167.93   1
   2 -10  -3  884.69 235.803   1
   8   2  -3 1644.39 423.130   1
   8   2  -3 1328.60 1126.04   1
 -10   8  -3  730.61 279.570   1
  -2  10   3 5339.33 3895.43   1
  -2  10   3  647.51 192.313   1
  -8  -2   3 1390.58 1148.20   1
  -8  -2   3  943.90 295.845   1
  10  -8   3  531.16 265.339   1
  10  -2   0  11465. 2703.94   1
  -8  10   0  12767. 2840.37   1
  -2  -8   0 8123.26 5862.18   1
  -2  -8   0  13438. 3033.93   1
  -2  -8   0  12587. 2967.10   1
 -10   2   0  12940. 2907.20   1
 -10   2   0  14408. 3397.50   1
   8 -10   0  12815. 2851.45   1
   2   8   0  11101. 8005.53   1
   2   8   0  13154. 2963.64   1
   2   8   0 8895.42 2097.64   1
   2 -10   0  12382. 2781.51   1
   8   2   0 9103.18 2045.70   1
   8   2   0  15256. 3594.18   1
 -10   8   0  12545. 2799.17   1
 -10   8   0  13092. 3087.95   1
  -2  10   0  12410. 2787.05   1
  -2  10   0  61150.  44148.   1
  -8  -2   0  11922. 2811.29   1
  -8  -2   0 9909.96 2229.91   1
  10  -8   0  14508. 3420.70   1
  10  -2   3  372.58 226.142   1
  10  -2   3  376.73 104.120   1
  -8  10   3  191.03 1311.63   1
  -8  10   3 -4854.6 6194.59   1
  -2  -8   3 -317.45 1516.27   1
  -2  -8   3  724.03 264.127   1
 -10   2  -3  621.54 275.069   1
 -10   2  -3  577.91 145.221   1
   8 -10  -3 1175.21 2013.50   1
   8 -10  -3 5069.25 6970.21   1
   2 -10   3 1812.67 603.531   1
   8   2   3  597.64 153.255   1
   8   2   3  864.96 298.788   1
 -10   8   3  966.07 839.681   1
  -8  -2  -3  540.17 139.785   1
  -8  -2  -3 1179.71 355.263   1
  10  -2   6 1342.10 437.326   1
  -8  10   6 2610.11 2762.46   1
  -2  -8   6 -425.21 1368.07   1
 -10   2  -6 1567.17 488.227   1
   8 -10  -6 2376.04 2723.68   1
   2   8  -6 1534.62 1316.48   1
   8   2   6 1511.77 358.379   1
   8   2   6 1121.88 388.504   1
 -10   8   6 -5966.1 5110.80   1
 -10   8   6 2559.90 3235.45   1
  -8  -2  -6 1611.84 381.579   1
  -8  -2  -6 1321.67 427.631   1
  10  -8  -6  426.94 3096.26   1
  -8  10   9 2180.05 1637.46   1
   8 -10  -9 3649.58 2706.37   1
  10  -8  -9 2319.60 1761.77   1
   8 -10 -12   21.89 391.620   1
 -10   8  12  385.73 418.975   1
  10  -8 -12  192.28 332.133   1
   9   1 -13  273.34 239.162   1
  -9  -1  13  284.76 230.955   1
  -1  -9 -10  362.53 566.135   1
   1   9  10  583.10 548.822   1
   9   1 -10 1748.27 1276.31   1
  -9  -1  10 1096.95 808.171   1
  10  -1  -7 -990.65 4487.53   1
  10  -1  -7  612.88 651.661   1
  -1  -9  -7 2609.76 1989.96   1
 -10   1   7 4241.69 4525.62   1
   1   9   7 2892.66 2137.81   1
   9   1  -7 2778.74 2082.06   1
   9   1  -7 -2288.1 4473.68   1
  -9  -1   7 2617.03 1997.92   1
  -9  -1   7   75.80 635.387   1
  -9  -1   7 -6582.4 4362.88   1
  10  -1  -4 5006.92 2345.91   1
  10  -1  -4 1646.47 712.603   1
  -1  -9  -4 1894.39 461.911   1
  -1  -9  -4 2825.48 2084.83   1
  -1  -9  -4 1986.15 469.529   1
 -10   1   4 2095.57 1874.65   1
   1   9   4 1854.22 452.216   1
   1   9   4 2786.01 2057.13   1
   1   9   4 1840.37 434.903   1
   1 -10  -4 2401.66 567.174   1
   1 -10  -4 3566.48 816.827   1
   9   1  -4 2577.21 2447.71   1
  -1  10   4 2617.38 618.074   1
  -9  -1   4 2339.33 2221.95   1
  10  -1  -1 2702.56 736.841   1
  10  -1  -1 2427.28 585.872   1
  -1  -9  -1 2411.35 574.792   1
  -1  -9  -1 3760.38 2744.46   1
 -10   1   1 2636.42 713.988   1
 -10   1   1 2209.49 534.625   1
   9 -10   1 1673.47 414.127   1
   1   9   1 2152.70 517.659   1
   1   9   1 2559.21 1882.27   1
   1   9   1 1495.84 354.917   1
   1 -10  -1 2709.14 629.501   1
   1 -10  -1 1790.51 424.169   1
   9   1  -1 3354.57 927.631   1
 -10   9  -1 1729.22 422.091   1
  -1  10   1 2331.37 551.246   1
  -1  10   1 2435.25 575.138   1
  -9  -1   1 3112.88 851.800   1
  -9  -1   1 3418.63 812.672   1
  10  -9   1 2040.51 478.878   1
  10  -1   2 2550.21 630.193   1
  10  -1   2 3408.24 805.747   1
  -9  10   2 2699.79 705.332   1
  -1  -9   2  18972.  13719.   1
  -1  -9   2 2870.15 691.481   1
 -10   1  -2 3159.28 746.883   1
 -10   1  -2 2426.24 611.495   1
   9 -10  -2 1918.63 563.019   1
   1   9  -2 3034.62 725.415   1
   1   9  -2 2476.45 1231.99   1
   1   9  -2  14872.  10762.   1
   1 -10   2  319.15 2304.71   1
   1 -10   2 3594.18 862.188   1
   9   1   2 3063.36 738.573   1
   9   1   2 3646.12 860.802   1
  -1  10  -2 3441.48 825.484   1
  -9  -1  -2 3361.15 794.321   1
  -9  -1  -2 3257.61 778.739   1
  10  -9  -2 2239.26 633.656   1
  10  -1   5 2388.16 613.919   1
  10  -1   5 3618.42 854.224   1
 -10   1  -5 2086.22 548.130   1
 -10   1  -5 2904.78 685.941   1
   1   9  -5 3423.47 1231.30   1
   1 -10   5 2362.19 1217.80   1
   9   1   5 3257.96 769.044   1
   9   1   5 2644.73 674.861   1
 -10   9   5  739.61 3188.71   1
  -1  10  -5 3521.46 1423.48   1
  -9  -1  -5 2374.31 608.379   1
  -9  -1  -5 3430.05 809.556   1
  10  -1   8  253.81 199.169   1
 -10   1  -8  112.43 172.611   1
   9   1   8  316.00 194.425   1
  -9  -1  -8  125.66 200.762   1
  -9  -1  -8  111.98  44.806   1
  10   0 -14   35.32 115.235   1
   0 -10 -11    0.11 442.174   1
 -10   0  11 1077.56 799.168   1
   0 -10  -8  500.35 750.692   1
  10   0  -8  965.37 1090.03   1
  10   0  -8 -2022.5 662.396   1
  10   0  -8  445.29 2075.83   1
   0  10   8  499.31 577.908   1
 -10   0   8 2802.63 2186.63   1
 -10   0   8 -3767.3 2256.58   1
   0 -10  -5 6845.56 1535.66   1
   0 -10  -5  22552.  16267.   1
   0 -10  -5 8628.80 2034.28   1
  10   0  -5  10959. 5301.24   1
   0  10   5  24661.  17784.   1
   0  10   5  10343. 2438.36   1
   0  10   5 7953.59 1781.51   1
 -10   0   5  10364. 4213.98   1
   0 -10  -2 9328.25 2082.75   1
   0 -10  -2  22393.  16153.   1
   0 -10  -2 8490.30 2002.42   1
  10   0  -2 9567.17 2214.68   1
  10   0  -2  10925. 2579.64   1
 -10  10  -2 7901.65 1777.35   1
   0  10   2  29460.  21247.   1
   0  10   2 8438.36 1885.39   1
   0  10   2 6630.88 1563.71   1
 -10   0   2 9262.46 2190.09   1
 -10   0   2  11666. 2681.09   1
  10 -10   2 7195.28 1615.65   1
   0 -10   1  10789. 2542.93   1
   0 -10   1 219390. 158137.   1
   0 -10   1  10225. 2411.70   1
  10   0   1 9702.21 2192.52   1
  10   0   1  10461. 2467.10   1
 -10  10   1 9705.67 2180.75   1
   0  10  -1 216101. 155782.   1
   0  10  -1 8497.22 2048.47   1
   0  10  -1  11614. 2739.26   1
 -10   0  -1  10526. 2481.99   1
 -10   0  -1 9061.62 2048.13   1
  10 -10  -1 8618.41 1937.32   1
   0 -10   4 4968.83 1386.43   1
  10   0   4  11094. 2490.99   1
  10   0   4 4858.03 1146.47   1
 -10  10   4 3850.41 3853.87   1
   0  10  -4  13348. 3214.68   1
 -10   0  -4  12327. 2761.42   1
 -10   0  -4 4854.57 1145.77   1
  10 -10  -4 5934.90 2494.80   1
  10   0   7 1647.51 479.570   1
  10   0   7 1342.10 319.009   1
 -10  10   7 1548.13 1724.38   1
 -10   0  -7 1206.72 417.936   1
 -10   0  -7 1290.86 306.579   1
  10 -10  -7 -236.95 1428.32   1
  10 -10 -10 2486.84 1866.34   1
  11  -5 -11  727.15 640.581   1
   5 -11 -11 2002.77 1523.89   1
  -5  11  11 1483.38 1123.27   1
  11  -5  -8  -48.13 958.102   1
  11  -5  -8 -2068.2 2304.01   1
 -11   5   8  439.06 868.766   1
 -11   5   8 -537.05 2432.82   1
   5 -11  -8 1558.17 1313.36   1
  -5  11   8  930.40 891.966   1
  11  -5  -5  10024. 4276.31   1
  -5  -6  -5  12150. 2865.99   1
  -5  -6  -5  10852. 2432.48   1
 -11   5   5 9404.42 3905.81   1
   5   6   5  11672. 2615.30   1
   5   6   5  12954. 3051.59   1
   5 -11  -5  10571. 7673.12   1
   6   5  -5 3975.07 3992.38   1
   6   5  -5  16094. 3871.19   1
 -11   6  -5  13795. 3096.95   1
 -11   6  -5  13646. 3217.79   1
  -5  11   5  15841.  11475.   1
  -6  -5   5  12874. 3188.36   1
  -6  -5   5  10021. 3840.02   1
  11  -6   5  13674. 3069.60   1
  11  -5  -2  12445. 2853.53   1
  11  -5  -2  14782. 3500.69   1
  -6  11  -2  18407. 4380.19   1
  -5  -6  -2  15325. 3422.43   1
  -5  -6  -2  17777. 4189.75   1
 -11   5   2  13979. 3316.13   1
 -11   5   2  14283. 3254.15   1
   5   6   2  13778. 3075.48   1
   5   6   2  16679. 3933.51   1
   5 -11  -2  17084. 4027.00   1
   6   5  -2  13736. 3238.22   1
   6   5  -2  15062. 3427.28   1
 -11   6  -2  15755. 3514.54   1
 -11   6  -2  17458. 4117.03   1
  -5  11   2  17621. 4151.66   1
  -5  11   2  31292.  23168.   1
  -6  -5   2  15194. 3456.02   1
  -6  -5   2  13577. 3204.29   1
  11  -6   2  17452. 4113.57   1
  11  -6   2  14792. 3298.47   1
  11  -5   1  55782.  12396.   1
  11  -5   1  58691.  13837.   1
  -6  11   1  57479.  13553.   1
  -5  -6   1  46641.  10391.   1
  -5  -6   1  60838.  14342.   1
 -11   5  -1  56233.  12497.   1
 -11   5  -1  61946.  14598.   1
   6 -11  -1  67417.  15886.   1
   6 -11  -1  48719.  10838.   1
   5   6  -1  37742. 8407.19   1
   5   6  -1  60249.  14200.   1
   5 -11   1  69183.  16312.   1
   6   5   1  57029.  13442.   1
   6   5   1  54986.  12230.   1
 -11   6   1  47819.  11271.   1
 -11   6   1  48476.  10779.   1
  -5  11  -1  66240.  15616.   1
  -6  -5  -1  57895.  12874.   1
  -6  -5  -1  60007.  14145.   1
  11  -6  -1  50173.  11156.   1
  11  -6  -1  46607.  10990.   1
  11  -5   4  12057. 2700.48   1
  11  -5   4  20391. 4809.55   1
  -5  -6   4 6727.83 3246.53   1
  -5  -6   4  20422. 4844.18   1
 -11   5  -4  12555. 2808.86   1
   5   6  -4  17303. 4099.72   1
   5   6  -4 9345.56 3152.35   1
   6   5   4  14623. 3265.92   1
   6   5   4  17341. 4085.87   1
 -11   6   4  10149. 2846.26   1
  -6  -5  -4  15467. 3453.25   1
  -6  -5  -4  15658. 3691.13   1
  11  -6  -4  11319. 3283.58   1
  11  -5   7  756.23 237.950   1
  -5  -6   7 2640.58 908.933   1
  -5  -6   7 -799.51 3242.38   1
   5   6  -7 1417.93 716.412   1
   6   5   7 1105.26 262.846   1
   6   5   7 1442.17 399.584   1
 -11   6   7 4068.56 3777.70   1
  -6  -5  -7 1508.31 406.509   1
  -6  -5  -7 1160.32 275.519   1
  11  -6  -7  551.25 3440.44   1
 -11   4   9  168.66 1284.62   1
  11  -4  -6 -1031.2 2923.82   1
  -4  -7  -6 2664.12 629.501   1
 -11   4   6 -435.25 2472.30   1
   4   7   6 4141.27 969.182   1
   4   7   6 3292.93 777.354   1
   7   4  -6  936.98 4771.46   1
  -7  -4   6 4494.46 4172.43   1
  11  -7   6 1962.95 470.221   1
  -4  -7  -3 2148.20 519.390   1
   7   4  -3 1220.91 1398.20   1
   7   4  -3 2441.48 601.800   1
 -11   7  -3 2833.10 668.974   1
 -11   7  -3 2356.30 580.332   1
  -4  11   3 2529.43 597.645   1
  -7  -4   3 2206.72 1538.43   1
  -7  -4   3 3933.51 943.905   1
  11  -7   3 2668.63 648.891   1
  11  -7   3 2847.64 672.783   1
  11  -4   0  82479.  18331.   1
  11  -4   0  69910.  16475.   1
  -7  11   0  90824.  21406.   1
  -4  -7   0  53116.  12514.   1
 -11   4   0  77389.  17209.   1
   7 -11   0  54155.  12026.   1
   7 -11   0  82306.  19397.   1
   4   7   0  63435.  14955.   1
   4 -11   0  77528.  18279.   1
   4 -11   0 156890.  34903.   1
   7   4   0  71018.  16738.   1
   7   4   0  68906.  15315.   1
 -11   7   0  81648.  18144.   1
 -11   7   0  54432.  12832.   1
  -4  11   0  67244.  15855.   1
  -7  -4   0  70325.  15634.   1
  -7  -4   0  56129.  13231.   1
  11  -7   0  82687.  18373.   1
  11  -7   0  68213.  16080.   1
  11  -4   3 2708.10 648.891   1
  11  -4   3  869.11 209.557   1
  -7  11   3  978.88 7292.24   1
  -4  -7   3   39.54 2192.17   1
  -4  -7   3 1272.85 343.248   1
 -11   4  -3  744.46 182.133   1
   4   7  -3 -299.48 2067.52   1
   4   7  -3 1595.57 399.238   1
   7   4   3 1547.78 424.515   1
   7   4   3  786.01 193.871   1
 -11   7   3 2925.90 951.523   1
  -7  -4  -3  731.99 181.025   1
  -7  -4  -3 1208.10 362.534   1
  11  -7  -3 4186.28 1251.04   1
  11  -4   6 5889.88 1371.54   1
  11  -4   6 2784.97 658.240   1
  -7  11   6  328.98 1163.78   1
  -4  -7   6 3549.17 3469.53   1
 -11   4  -6 4650.27 1095.22   1
 -11   4  -6 3784.62 893.005   1
   7 -11  -6  317.00 1164.13   1
   4   7  -6 3469.53 3409.97   1
   7   4   6 3625.34 861.495   1
 -11   7   6 -2123.3 2525.27   1
 -11   7   6 2043.97 3198.06   1
  -7  -4  -6 3486.84 823.060   1
  -7  -4  -6 4231.30 995.151   1
  11  -7  -6 -2711.6 2683.86   1
  11  -7  -6 1295.01 3767.31   1
  -7  11   9 5914.12 4293.62   1
   7 -11  -9 7250.69 5263.15   1
 -11   7   9 3016.62 2289.82   1
  11  -7  -9 3743.07 2805.05   1
   7 -11 -12  292.73 452.908   1
 -11   7  12  243.25 340.720   1
  11  -7 -12   82.96 288.919   1
  11  -3 -13  -61.05 248.926   1
 -11   3  13    8.94 163.573   1
   3 -11 -10 3066.83 2287.74   1
  -3  11  10 2753.11 2014.54   1
  11  -3  -7 1945.64 4110.11   1
  -3  -8  -7  539.47 131.960   1
 -11   3   7 1838.99 2108.72   1
 -11   3   7 -7783.9 4355.95   1
   3   8   7  526.32 129.397   1
   3 -11  -7 1207.06 1040.17   1
   8   3  -7 -700.83 4307.48   1
  -3  11   7  834.49 702.215   1
  -8  -3   7 4445.98 3864.26   1
  11  -3  -4  442.87 1657.89   1
  11  -3  -4 2499.30 980.955   1
  -3  -8  -4 1809.90 459.487   1
  -3  -8  -4 1379.15 326.696   1
 -11   3   4  951.18 1708.10   1
   3   8   4 1968.49 485.803   1
   3   8   4 1271.12 301.385   1
   3 -11  -4 1558.86 368.421   1
   3 -11  -4 2478.53 1891.27   1
   8   3  -4 3836.56 2643.35   1
   8   3  -4 1669.67 545.013   1
 -11   8  -4 3110.45 747.575   1
  -3  11   4 3151.31 2359.76   1
  -3  11   4 1876.04 443.559   1
  -8  -3   4  656.16 497.229   1
  -8  -3   4 2347.99 2336.22   1
  11  -8   4 2786.35 676.938   1
  11  -3  -1  16617. 3729.22   1
  -3  -8  -1  13497. 3022.50   1
  -3  -8  -1  13906. 3279.43   1
 -11   3   1  13882. 3278.04   1
 -11   3   1  18002. 4030.47   1
   3   8   1  12441. 2783.24   1
   3   8   1  15052. 3549.17   1
   3 -11  -1  12386. 2920.01   1
   3 -11  -1  11828. 2637.46   1
   3 -11  -1 1997.57 2307.82   1
   8   3  -1  17739. 4030.47   1
   8   3  -1  16170. 3812.32   1
 -11   8  -1  12888. 2877.42   1
 -11   8  -1  15464. 3646.12   1
  -3  11   1  14172. 3161.70   1
  -3  11   1 2809.21 3062.67   1
  -3  11   1  14588. 3438.36   1
  -8  -3   1  16008. 3653.04   1
  -8  -3   1  17133. 4037.39   1
  11  -8   1  14969. 3528.39   1
  11  -8   1  13653. 3047.43   1
  11  -3   2 3933.51 920.359   1
  -8  11   2 2011.77 602.492   1
  -3  -8   2  655.47 1091.76   1
  -3  -8   2 1568.56 383.656   1
 -11   3  -2 1517.66 362.188   1
   8 -11  -2 1436.63 594.529   1
   3   8  -2 1337.95 327.458   1
   8   3   2 2022.50 519.390   1
   8   3   2 1333.79 318.905   1
 -11   8   2 2136.77 737.188   1
  -3  11  -2 2442.86 597.299   1
  -8  -3  -2 2038.43 531.509   1
  -8  -3  -2 1421.05 338.331   1
  11  -3   5 3909.28 921.052   1
  11  -3   5 4376.73 1032.89   1
  -3  -8   5 1850.76 3419.32   1
 -11   3  -5 3322.37 801.246   1
 -11   3  -5 3943.90 930.401   1
   3   8  -5 1472.64 3193.56   1
   3   8  -5 4168.97 1309.90   1
   8   3   5 4390.58 1036.70   1
   8   3   5 3836.56 906.163   1
 -11   8   5  104.88 2479.22   1
  -8  -3  -5 5820.63 1340.03   1
  -8  -3  -5 3486.84 823.406   1
  11  -8  -5  904.78 2498.27   1
  11  -3   8   75.97 192.624   1
   8   3   8   47.89 209.937   1
   8   3   8  -45.05  42.071   1
  -8  -3  -8  -32.99 208.656   1
  -8  -3  -8   17.34  36.357   1
  11  -2  -8 -903.05 1994.46   1
 -11   2   8  885.73 2004.50   1
   9   2  -8  934.90 1842.10   1
   9   2  -8 1863.92 601.107   1
  -9  -2   8 -118.21 1795.01   1
  -9  -2   8 2245.15 669.321   1
  11  -2  -5 -6437.0 3632.27   1
  -2  -9  -5  150.10 208.726   1
  -2  -9  -5   98.96  36.704   1
 -11   2   5 -522.85 2985.80   1
   2   9   5  179.74  50.935   1
   2   9   5  338.47 222.749   1
   2 -11  -5  220.95  58.137   1
   9   2  -5 -1504.5 4283.24   1
  -2  11   5  106.09  39.335   1
  -9  -2   5 -3388.2 3472.99   1
  11  -2  -2 4986.14 1272.51   1
  11  -2  -2 6118.42 1457.41   1
  -2  -9  -2 4844.18 1097.99   1
  -2  -9  -2 5692.52 1343.14   1
 -11   2   2 5311.63 1372.23   1
 -11   2   2 5921.05 1409.97   1
   2   9   2 4501.38 1021.81   1
   2   9   2 4989.61 1177.63   1
   2 -11  -2 4851.10 1144.74   1
   2 -11  -2 5876.03 1314.40   1
   9   2  -2 5335.87 1304.36   1
   9   2  -2 4075.48 967.451   1
 -11   9  -2 6662.04 1570.98   1
 -11   9  -2 5647.50 1281.85   1
  -2  11   2 5616.34 1257.62   1
  -2  11   2 6142.65 1449.44   1
  -9  -2   2 5702.90 1401.66   1
  -9  -2   2 5581.71 1322.71   1
  11  -9   2 4781.85 1093.14   1
  11  -9   2 6333.10 1493.42   1
  11  -2   1 1458.79 433.864   1
  11  -2   1 2765.58 655.817   1
  -9  11   1 3791.55 863.226   1
  -2  -9   1 2323.75 552.631   1
  -2  -9   1 1959.49 707.409   1
 -11   2  -1 1802.28 493.767   1
 -11   2  -1 3027.70 717.105   1
   2   9  -1 2913.78 690.789   1
   2   9  -1 2552.98 778.393   1
   2 -11   1 1628.46 1303.32   1
   2 -11   1 1692.52 406.509   1
   9   2   1 2396.47 567.520   1
 -11   9   1 1971.95 522.506   1
  -2  11  -1 1350.76 1290.86   1
  -9  -2  -1 2552.28 604.224   1
  11  -9  -1 1882.96 491.343   1
  11  -2   4 4106.64 962.257   1
  11  -2   4 3691.13 870.844   1
  -9  11   4 3611.49 2437.32   1
  -9  11   4 4868.42 5560.94   1
 -11   2  -4 3461.91 820.290   1
 -11   2  -4 3936.98 928.669   1
   9 -11  -4 -3995.8 4802.63   1
   9 -11  -4 3635.73 2545.36   1
   2   9  -4 8258.30 2039.47   1
   2 -11   4 4217.45 1338.99   1
   9   2   4 4210.52 993.766   1
   9   2   4 4217.45 978.185   1
 -11   9   4 5498.61 2650.27   1
  -9  -2  -4 4227.83 997.575   1
  -9  -2  -4 3385.73 808.517   1
  11  -2   7  834.49 374.653   1
  11  -2   7  -22.29  34.079   1
  -9  11   7  255.82 1111.84   1
  -2  -9   7 -492.04 503.808   1
 -11   2  -7  210.11 262.465   1
   9 -11  -7  145.91 1185.25   1
   9   2   7  145.33 272.784   1
   9   2   7   -0.93  38.054   1
 -11   9   7  304.81 1543.28   1
 -11   9   7 -2176.2 2885.04   1
  -9  -2  -7  437.33 297.645   1
  11  -9  -7 -348.34 1398.89   1
  -9  11  10 1059.90 865.996   1
   9 -11 -10 2636.42 1986.84   1
  11  -9 -10  403.74 517.659   1
  11  -1 -12 1844.18 1356.99   1
 -11   1  12 2056.78 1503.46   1
  11  -1  -9  519.04 596.260   1
  11  -1  -9  167.52 1439.75   1
 -11   1   9  -65.10 445.290   1
 -11   1   9 -704.99 1311.98   1
   1 -11  -9  319.56 557.479   1
  10   1  -9 1165.86 1484.07   1
  -1  11   9  123.48 355.955   1
 -10  -1   9 -779.78 1345.91   1
  11  -1  -6 -3524.9 3718.83   1
  -1 -10  -6  224.51 152.285   1
  -1 -10  -6  210.63  57.237   1
 -11   1   6 4355.95 3331.71   1
   1  10   6  394.39 181.821   1
   1  10   6  261.43  70.048   1
   1 -11  -6  951.52 829.985   1
   1 -11  -6  145.08  45.360   1
  10   1  -6 1068.90 3355.26   1
  10   1  -6 -959.83 890.235   1
  -1  11   6  898.54 737.880   1
  -1  11   6  126.63  45.083   1
 -10  -1   6 -1010.7 2690.09   1
  11  -1  -3  12289. 2878.81   1
  11  -1  -3  11385. 2701.87   1
  -1 -10  -3 9619.10 2147.50   1
  -1 -10  -3  18483. 4355.95   1
 -11   1   3 9560.24 2299.86   1
 -11   1   3  10578. 2513.50   1
   1  10   3  10488. 2339.68   1
   1  10   3  15083. 3556.09   1
   1 -11  -3  14200. 3349.03   1
   1 -11  -3  12185. 2713.64   1
   1 -11  -3 9099.71 6585.87   1
  10   1  -3  13598. 3222.64   1
  10   1  -3  12967. 3072.71   1
 -11  10  -3  14872. 3324.44   1
  -1  11   3  11489. 8306.78   1
  -1  11   3  10959. 2441.48   1
  -1  11   3  14806. 3490.30   1
 -10  -1   3  13324. 3157.20   1
 -10  -1   3  11562. 2768.35   1
  11 -10   3  14051. 3138.50   1
  11  -1   0 3850.41 921.052   1
  11  -1   0 3229.57 763.157   1
 -10  11   0 3576.87 810.595   1
  -1 -10   0 3777.70 963.988   1
  -1 -10   0 3382.96 798.476   1
 -11   1   0 3618.42 854.916   1
 -11   1   0 3639.19 895.082   1
  10 -11   0 4210.52 950.138   1
   1  10   0 3006.92 710.179   1
   1  10   0 3237.19 811.287   1
   1 -11   0 3380.54 797.783   1
   1 -11   0  85007.  61288.   1
   1 -11   0 2492.73 660.664   1
  10   1   0 3691.13 877.423   1
  10   1   0 3656.51 863.573   1
  -1  11   0 3274.58 812.326   1
  -1  11   0  98580.  71087.   1
  -1  11   0 2969.87 701.177   1
 -10  -1   0 3273.89 773.545   1
 -10  -1   0 3957.75 951.523   1
  11 -10   0 2760.04 655.124   1
  11 -10   0 3476.45 793.628   1
  11  -1   3  11271. 2529.08   1
  11  -1   3 9768.00 2304.01   1
 -10  11   3  13691. 3243.42   1
  -1 -10   3 9099.71 3111.15   1
  -1 -10   3  18386. 4345.56   1
 -11   1  -3  10163. 2396.47   1
 -11   1  -3  10305. 2317.52   1
  10 -11  -3  13972. 3420.01   1
   1  10  -3  15436. 3646.12   1
   1  10  -3  14159. 4096.26   1
   1 -11   3  19228. 4556.78   1
   1 -11   3 8026.31 2952.91   1
  10   1   3  11205. 2518.35   1
  10   1   3  10052. 2370.84   1
  -1  11  -3  18979. 4490.99   1
 -10  -1  -3  11004. 2473.68   1
 -10  -1  -3  11693. 2755.88   1
  11 -10  -3  15097. 3521.46   1
  11  -1   6 1270.77 399.238   1
  11  -1   6 2085.52 493.767   1
 -11   1  -6 1503.11 431.786   1
 -11   1  -6 1734.42 410.318   1
  10   1   6 2176.24 515.235   1
 -11  10   6 -3507.6 3007.27   1
 -10  -1  -6 1354.22 403.393   1
 -10  -1  -6 1898.54 449.446   1
  11  -1   9  373.61 244.875   1
 -11   1  -9  -42.73 212.188   1
  10   1   9  367.04 240.478   1
 -10  -1  -9  284.97 231.163   1
  11   0 -10 -446.33 1219.87   1
 -11   0  10 -455.68 1105.61   1
   0 -11  -7  266.59  72.680   1
  11   0  -7 -3511.1 2052.63   1
   0  11   7  184.14  60.388   1
 -11   0   7 1577.91 1588.99   1
   0 -11  -4  12933. 2884.00   1
   0 -11  -4  11697. 2756.58   1
  11   0  -4 9283.23 2248.96   1
  11   0  -4  13875. 3836.56   1
   0  11   4  13328. 2972.64   1
   0  11   4  12244. 2887.12   1
 -11   0   4  12206. 3531.85   1
 -11   0   4  11676. 2824.44   1
   0 -11  -1 1504.15 393.698   1
   0 -11  -1  908.59 218.421   1
  11   0  -1  735.11 491.343   1
   0  11   1 1248.27 348.338   1
   0  11   1  884.35 213.088   1
 -11   0   1  731.65 475.761   1
 -11   0   1 1776.31 436.634   1
   0 -11   2  46260.  10641.   1
   0 -11   2  53601.  12642.   1
  11   0   2  35076. 7808.16   1
  11   0   2  39751. 9373.26   1
 -11  11   2  42694. 9529.08   1
   0  11  -2  37015. 8445.28   1
   0  11  -2  48580.  11458.   1
 -11   0  -2  35076. 7811.63   1
 -11   0  -2  38054. 8971.60   1
  11 -11  -2  33594. 7506.92   1
  11   0   5  979.57 359.072   1
  11   0   5 1193.90 283.448   1
 -11  11   5 2693.21 3068.21   1
 -11   0  -5  766.62 337.050   1
 -11   0  -5  890.93 212.708   1
  11 -11  -5  407.89 2530.47   1
  11 -11  -5 -2427.6 2494.11   1
  11   0   8 2329.64 685.941   1
  11   0   8 1571.67 375.000   1
 -11  11   8  782.55 1495.50   1
 -11   0  -8 1714.68 523.891   1
 -11   0  -8 1965.03 466.066   1
  11 -11  -8 -655.47 1663.09   1
  11 -11 -11  865.65 746.190   1
   6 -12   0  33764. 7957.06   1
   6   6   0  44771. 9968.83   1
   6   6   0  29325. 6911.35   1
 -12   6   0  44702. 9941.13   1
 -12   6   0  26129. 6159.97   1
  -6  12   0  30028. 7081.02   1
  -6  -6   0  47957.  10675.   1
  -6  -6   0  23231. 5474.37   1
  12  -6   0  49411.  10994.   1
  12  -6   0  26042. 6139.19   1
  12  -6   3 8178.66 1840.37   1
  12  -6   3  10329. 2435.25   1
  -6  12   3  25447.  19062.   1
  -6  -6   3 8438.36 2004.15   1
  -6  -6   3 3815.79 1955.33   1
 -12   6  -3 9954.98 2347.64   1
 -12   6  -3 6807.47 1538.78   1
   6 -12  -3  15720.  12129.   1
   6   6  -3 8767.30 2077.56   1
   6   6  -3 4061.63 1937.67   1
   6   6   3 7167.58 1623.27   1
   6   6   3 5709.83 1347.99   1
 -12   6   3 6288.08 1545.70   1
  -6  -6  -3 7105.26 1607.34   1
  12  -6  -3 5630.19 1448.06   1
  12  -6   6 8005.53 1822.37   1
  -6  12   6 2184.90 1851.80   1
  -6  -6   6 1182.82 4030.47   1
  -6  -6   6  30249.  21804.   1
 -12   6  -6 5841.41 1335.18   1
   6 -12  -6 1684.56 1521.81   1
   6   6  -6 6198.05 1675.21   1
   6   6  -6  34938.  25197.   1
   6   6  -6 3905.81 3905.81   1
   6   6   6 7579.63 1787.74   1
   6   6   6 6651.66 1513.50   1
 -12   6   6 2362.53 2374.31   1
 -12   6   6 -1354.9 1496.54   1
  -6  -6  -6 8556.09 2016.96   1
  -6  -6  -6 7008.30 1590.72   1
  12  -6  -6 1551.94 3104.22   1
  -6  12   9 3386.77 2524.58   1
  -6  -6   9 1579.64 1142.66   1
   6 -12  -9 3677.28 2763.85   1
   6   6  -9 1605.26 1163.43   1
 -12   6   9  384.35 981.647   1
 -12   6   9  224.27 1261.08   1
  12  -6  -9  864.96 1196.67   1
  -6  -6  12   37.02  67.936   1
   6 -12 -12  101.56 321.260   1
   6   6 -12  274.65 214.231   1
   7   5 -13   -4.88  85.249   1
   7   5 -10  468.49 350.415   1
  12  -5  -7 -1298.8 3104.22   1
  -5  -7  -7 1810.59 480.955   1
  -5  -7  -7 1606.30 380.540   1
   5   7   7 1873.96 509.002   1
   5   7   7 1612.53 382.617   1
   7   5  -7  18272.  13172.   1
   7   5  -7  525.62 3291.55   1
  -7  -5   7  18857.  13594.   1
  -7  -5   7  497.23 3268.35   1
  12  -5  -4  12593. 3403.04   1
  -5  -7  -4  19082. 4497.92   1
 -12   5   4  13442. 3518.00   1
   5   7   4  15512. 3461.91   1
   5   7   4  16756. 3950.83   1
   7   5  -4  15007. 3559.55   1
   7   5  -4  14449. 4567.17   1
 -12   7  -4  13470. 3012.12   1
 -12   7  -4  18888. 4456.37   1
  -7  -5   4  14810. 4480.60   1
  -7  -5   4  16970. 4030.47   1
  12  -7   4  10869. 2436.29   1
  12  -7   4  19508. 4601.80   1
  12  -5  -1  23895. 5332.40   1
  12  -5  -1  28598. 6741.68   1
  -7  12  -1  21752. 5131.57   1
  -5  -7  -1  26801. 6322.71   1
 -12   5   1  21911. 4892.65   1
 -12   5   1  21783. 5141.96   1
   7 -12   1  26634. 6291.54   1
   5   7   1  25249. 5630.19   1
   5   7   1  24720. 5831.02   1
   5 -12  -1  23840. 5619.80   1
   5 -12  -1  22517. 5010.38   1
   7   5  -1  31378. 7042.93   1
   7   5  -1  28553. 6727.83   1
 -12   7  -1  30533. 7198.75   1
 -12   7  -1  25336. 5644.04   1
  -5  12   1  24314. 5412.04   1
  -5  12   1  17822. 4200.13   1
  -7  -5   1  31641. 7119.11   1
  -7  -5   1  31835. 7506.92   1
  12  -7   1  25807. 5747.92   1
  12  -7   1  27825. 6558.17   1
  12  -5   2  11936. 2676.24   1
  12  -5   2  12185. 2873.27   1
  -7  12   2  19415. 4452.90   1
  -5  -7   2  17046. 3971.60   1
  -5  -7   2  11056. 2609.42   1
 -12   5  -2  12050. 2700.14   1
 -12   5  -2  10973. 2587.60   1
   7 -12  -2 7652.35 1804.01   1
   5   7  -2  10263. 2422.09   1
   5   7  -2  15055. 3507.61   1
   5 -12   2  16752. 3978.53   1
   7   5   2  11801. 2649.58   1
   7   5   2  12483. 2944.60   1
 -12   7   2  13463. 3211.22   1
 -12   7   2  11790. 2733.72   1
  -5  12  -2  18632. 4418.28   1
  -7  -5  -2  12123. 2719.53   1
  -7  -5  -2  10184. 2401.31   1
  12  -7  -2  13947. 3218.14   1
  12  -7  -2  11891. 2835.18   1
  12  -5   5 8490.30 1917.59   1
  -5  -7   5 4882.27 3521.46   1
  -5  -7   5  73199.  52770.   1
  -5  -7   5 1089.33 876.038   1
 -12   5  -5  10190. 2297.78   1
   5   7  -5 1552.98 3528.39   1
   5   7  -5  69252.  49931.   1
 -12   7   5 5086.56 3415.51   1
  -7  -5  -5  10606. 2388.16   1
  12  -7  -5  436.29 1644.39   1
  12  -7  -5  10897. 4691.82   1
  12  -5   8   69.08 199.377   1
   5   7  -8  711.56 520.083   1
   7   5   8  -52.29  43.040   1
 -12   7   8  148.20 1344.87   1
  -7  -5  -8  341.03 273.130   1
  -7  -5  -8  -65.62  41.586   1
  12  -7  -8 -2663.1 1492.73   1
   4 -12 -11 1693.56 1299.86   1
   8   4 -11  519.39 388.850   1
  -8  -4  11  543.97 399.238   1
  12  -4  -8   81.79 1092.80   1
  12  -4  -8 -563.37 1731.99   1
  -4  -8  -8  179.64  60.111   1
 -12   4   8  303.25 892.658   1
 -12   4   8 -997.58 1638.16   1
   4   8   8   62.71  46.364   1
   4   8   8  118.18 201.766   1
   4 -12  -8  438.71 749.999   1
   8   4  -8 -742.38 1443.90   1
   8   4  -8  680.75 512.119   1
  -4  12   8  331.02 542.243   1
  -8  -4   8  650.97 493.421   1
  -8  -4   8  680.05 1308.86   1
  -8  -4   8  263.68 339.958   1
  12  -4  -5  11060. 3992.38   1
  -4  -8  -5 7330.33 1654.78   1
  -4  -8  -5 7555.39 1781.51   1
 -12   4   5 6374.65 3143.00   1
   4   8   5 7621.18 1796.74   1
   4 -12  -5 4297.09 3196.67   1
   8   4  -5 6928.66 4276.31   1
   8   4  -5  10232. 2537.05   1
 -12   8  -5 6883.65 1558.17   1
  -4  12   5 5162.74 3791.55   1
  -8  -4   5 7001.38 1829.64   1
  -8  -4   5 7496.53 4044.32   1
  12  -8   5 7216.06 1635.39   1
  12  -4  -2 5311.63 1379.15   1
  -4  -8  -2 4255.54 981.994   1
  -4  -8  -2  763.50 716.412   1
  -4  -8  -2 5408.58 1275.97   1
 -12   4   2 5900.27 1426.59   1
   4   8   2 4688.36 1106.30   1
   4   8   2 3391.62 796.744   1
   4 -12  -2 5090.02 1136.43   1
   4 -12  -2 6222.29 1466.76   1
   4 -12  -2  19782.  14463.   1
   8   4  -2 3975.07 942.174   1
   8   4  -2 5096.95 1285.66   1
 -12   8  -2 4054.71 926.246   1
 -12   8  -2 4743.76 1120.15   1
  -4  12   2  20377.  14896.   1
  -4  12   2 4525.62 1011.08   1
  -4  12   2 5263.15 1241.69   1
  -8  -4   2 3621.88 860.802   1
  -8  -4   2 4840.72 1246.54   1
  12  -8   2 4033.93 920.705   1
  12  -8   2 5373.96 1268.00   1
  12  -4   1  23629. 5270.08   1
  12  -4   1  25585. 6028.39   1
  -8  12   1  20391. 4532.54   1
  -8  12   1  14758. 3476.45   1
  -4  -8   1  27271. 6430.05   1
  -4  -8   1  23099.  16655.   1
 -12   4  -1  21787. 4861.49   1
   8 -12  -1  22950. 5100.41   1
   8 -12  -1  17739. 4182.82   1
   4   8  -1  24425. 5758.30   1
   4   8  -1  25530.  18407.   1
   4 -12   1  24366. 5751.38   1
   8   4   1  23733. 5297.78   1
   8   4   1  21565. 5086.56   1
 -12   8   1  20523. 4584.48   1
 -12   8   1  14519. 3434.55   1
  -4  12  -1  27583. 6502.76   1
  -8  -4  -1  23497. 5249.30   1
  -8  -4  -1  21465. 5058.86   1
  12  -8  -1  15762. 3722.30   1
  12  -8  -1  18096. 4040.85   1
  12  -4   4 4331.71 1009.69   1
  -8  12   4 -7756.2 7403.04   1
  -4  -8   4 4234.76 2553.32   1
  -4  -8   4 7475.75 1836.56   1
 -12   4  -4 4743.76 1107.69   1
 -12   4  -4 5536.70 1306.44   1
   4   8  -4 3912.74 988.226   1
   4   8  -4 5650.96 2597.99   1
   8   4   4 3729.22 870.498   1
   8   4   4 5775.62 1362.88   1
 -12   8   4 3971.60 1814.40   1
 -12   8   4 3680.74 1833.79   1
  -4  12  -4 7856.64 2282.89   1
  -8  -4  -4 4110.11 958.448   1
  -8  -4  -4 5855.26 1381.92   1
  12  -8  -4 5356.64 2248.27   1
  12  -8  -4 4449.44 1921.74   1
  12  -4   7 1154.78 413.435   1
  -8  12   7 1698.41 1570.64   1
  -4  -8   7  -40.13 333.691   1
 -12   4  -7 1099.03 356.994   1
 -12   4  -7  111.67  42.659   1
   8 -12  -7  764.20 1123.96   1
   8   4   7  344.67 284.210   1
   8   4   7  125.59  46.330   1
 -12   8   7  415.17 1688.71   1
 -12   8   7  940.79 2690.44   1
  -8  -4  -7  280.61  73.684   1
  -8  -4  -7  226.35 290.304   1
  12  -8  -7 -1121.2 2815.79   1
  -8  12  10 2684.55 1977.84   1
   8 -12 -10 2769.39 2058.17   1
 -12   8  10 1699.44 1291.20   1
  12  -8 -10 1364.96 1067.87   1
   9   3 -12  600.07 447.022   1
  -9  -3  12  537.74 400.277   1
  12  -3  -9 1122.58 1331.02   1
  -3  -9  -9   43.25 427.285   1
 -12   3   9 -2220.6 1463.99   1
   3   9   9   37.43 319.494   1
   9   3  -9  196.57 218.698   1
   9   3  -9  765.93 256.752   1
   9   3  -9 -306.54 1279.43   1
  -9  -3   9  348.68 296.399   1
  -9  -3   9 -859.07 1245.50   1
  12  -3  -6 2774.58 4078.94   1
  -3  -9  -6 1408.93 402.700   1
  -3  -9  -6 7323.40 5325.48   1
  -3  -9  -6 1273.54 302.250   1
 -12   3   6 4255.54 3601.10   1
   3   9   6 4123.96 3015.93   1
   3   9   6 1397.16 331.405   1
   9   3  -6  -73.16 2993.42   1
  -9  -3   6 1399.93 1345.91   1
  -9  -3   6  326.83 2389.54   1
  12  -3  -3 1454.29 736.495   1
  12  -3  -3 1554.71 504.847   1
  -3  -9  -3  162.26 509.695   1
  -3  -9  -3 2111.84 510.387   1
 -12   3   3 2266.62 834.140   1
   3   9   3 2992.73 700.484   1
   3   9   3  981.99 818.559   1
   3 -12  -3 1301.25 318.905   1
   3 -12  -3  847.99 201.558   1
   9   3  -3 2048.82 1251.04   1
 -12   9  -3 1034.97 245.983   1
  -3  12   3 1452.21 350.761   1
  -9  -3   3 2054.36 540.166   1
  -9  -3   3 2345.91 1233.38   1
  12  -9   3 1104.22 262.361   1
  12  -9   3 1655.82 434.903   1
  12  -3   0 2302.63 621.537   1
  12  -3   0 1927.28 457.756   1
  -9  12   0 2338.99 540.512   1
  -9  12   0 1719.53 405.817   1
  -3  -9   0 3299.17 924.168   1
  -3  -9   0 1881.23 444.598   1
  -3  -9   0  18733.  13508.   1
 -12   3   0 2353.53 633.310   1
 -12   3   0 2048.13 486.149   1
   9 -12   0 2205.68 509.349   1
   9 -12   0 3583.79 845.221   1
   3   9   0 2249.65 532.202   1
   3   9   0  23037.  16610.   1
   3   9   0 2198.06 709.833   1
   3 -12   0 2807.48 943.905   1
   3 -12   0 2051.24 486.495   1
   9   3   0 1804.71 492.728   1
   9   3   0 3134.69 740.304   1
 -12   9   0 2058.52 507.963   1
 -12   9   0 2468.83 589.335   1
  -3  12   0 3538.78 1144.04   1
  -3  12   0 1801.94 426.939   1
  -9  -3   0 1822.02 510.041   1
  -9  -3   0 2224.03 525.969   1
  12  -9   0 2708.79 644.736   1
  12  -3   3 3805.40 887.811   1
  12  -3   3 5605.95 1323.75   1
  -3  -9   3  17870.  12888.   1
  -3  -9   3 7119.11 1692.87   1
 -12   3  -3 4390.58 1016.27   1
 -12   3  -3 5135.04 1212.26   1
   9 -12  -3 3878.11 1924.17   1
   3   9  -3  16416.  11839.   1
   3   9  -3 7572.71 1800.55   1
   9   3   3 5415.51 1249.31   1
   9   3   3 5010.38 1183.17   1
 -12   9   3 3587.25 1047.09   1
  -9  -3  -3 4944.59 1166.90   1
  -9  -3  -3 5463.98 1260.04   1
  12  -3   6  259.63 282.583   1
  -3  -9   6  530.82 3056.78   1
 -12   3  -6  320.01 284.557   1
   3   9  -6 1534.97 2802.28   1
   3   9  -6 -510.73 672.783   1
   9   3   6  503.12 275.277   1
   9   3   6   41.10  36.115   1
 -12   9   6 -2717.4 2564.75   1
  -9  -3  -6  324.51 258.587   1
  -9  -3  -6   58.66  34.498   1
  12  -9  -6  485.46 3202.21   1
  12  -3   9  -55.47 193.940   1
   9   3   9   53.25 220.187   1
   9   3   9   -6.09  50.277   1
  -9  -3  -9   46.85 245.671   1
  -9  -3  -9  -14.03  48.684   1
  12  -2 -13  484.42 387.465   1
  10   2 -13  -54.16 131.648   1
 -10  -2  13   43.28  93.975   1
  12  -2 -10  -16.79 470.914   1
  12  -2 -10  951.87 1277.01   1
  -2 -10 -10 -288.43 481.994   1
 -12   2  10  137.92 433.171   1
 -12   2  10 -659.63 1119.80   1
   2 -12 -10 1039.13 860.110   1
  10   2 -10  478.88 397.853   1
  -2  12  10  824.10 655.470   1
 -10  -2  10  385.04 325.173   1
  12  -2  -7 -1250.7 1597.30   1
  12  -2  -7  638.16 1127.42   1
  -2 -10  -7 5401.66 3954.29   1
  -2 -10  -7  565.10 138.331   1
  -2 -10  -7  457.06 214.543   1
 -12   2   7 -593.14 933.863   1
 -12   2   7  149.34 1343.14   1
   2  10   7  373.27  96.780   1
   2  10   7  295.05 198.338   1
   2  10   7 4383.65 3199.44   1
   2 -12  -7  627.77 679.362   1
  10   2  -7 2111.49 1787.05   1
  10   2  -7  -53.81 1915.16   1
  -2  12   7  973.34 806.440   1
 -10  -2   7 3193.21 2541.55   1
 -10  -2   7  296.64 1662.05   1
  12  -2  -4 4092.79 2103.53   1
  -2 -10  -4 2068.21 502.770   1
  -2 -10  -4  757.27 763.503   1
  -2 -10  -4 1662.74 393.351   1
 -12   2   4  183.38 750.692   1
 -12   2   4 2114.61 1872.57   1
   2  10   4 2197.37 529.432   1
   2  10   4  850.07 751.038   1
   2  10   4 1702.91 403.047   1
   2 -12  -4 6132.27 4459.83   1
   2 -12  -4 1831.37 432.825   1
   2 -12  -4 2364.26 548.130   1
  10   2  -4 1805.40 529.432   1
  10   2  -4 1534.62 2122.57   1
 -12  10  -4 2365.99 566.828   1
  -2  12   4 6585.87 4788.78   1
  -2  12   4 1931.44 450.831   1
  -2  12   4 1954.98 461.911   1
 -10  -2   4 2354.91 694.944   1
 -10  -2   4 1597.64 2196.67   1
  12 -10   4 2692.86 646.467   1
  12  -2  -1 2474.03 695.290   1
  12  -2  -1 2253.81 550.553   1
 -10  12  -1 1472.30 370.498   1
  -2 -10  -1 8220.21 5934.90   1
  -2 -10  -1 1657.20 441.482   1
  -2 -10  -1 2011.08 476.108   1
 -12   2   1 3518.00 881.578   1
  10 -12   1 1671.05 410.664   1
   2  10   1 2605.95 616.343   1
   2  10   1 1155.12 332.721   1
   2 -12  -1 2079.64 507.271   1
   2 -12  -1 1333.45 317.486   1
  10   2  -1 2009.35 743.074   1
  10   2  -1 1588.29 385.734   1
 -12  10  -1 1489.96 375.346   1
 -12  10  -1 2393.35 566.135   1
  -2  12   1  47126.  34013.   1
  -2  12   1 2112.53 536.011   1
 -10  -2   1 2241.69 540.858   1
 -10  -2   1 1204.64 574.792   1
  12 -10   1 2681.78 634.348   1
  12  -2   2  13251. 2974.72   1
  12  -2   2  14993. 3535.32   1
 -10  12   2  12289. 2782.20   1
  -2 -10   2  12663. 9137.80   1
  -2 -10   2  15426. 3642.66   1
  -2 -10   2  16247. 3988.92   1
 -12   2  -2  13861. 3268.00   1
 -12   2  -2  12964. 2909.97   1
  10 -12  -2  10630. 2412.39   1
   2  10  -2  14377.  10370.   1
   2  10  -2  14851. 3743.07   1
   2  10  -2  14609. 3446.67   1
   2 -12   2  10568. 3441.13   1
   2 -12   2  19391. 4577.56   1
  10   2   2  10859. 2442.17   1
  10   2   2  15481. 3653.04   1
 -12  10   2  13106. 3001.73   1
  -2  12  -2  12015. 3573.40   1
  -2  12  -2  18515. 4369.80   1
 -10  -2  -2  15093. 3559.55   1
 -10  -2  -2  11305. 2541.90   1
  12 -10  -2  10796. 2813.36   1
  12 -10  -2  15135. 3447.02   1
  12  -2   5  583.10 334.245   1
  12  -2   5  182.17  53.255   1
 -10  12   5  240.79 3030.12   1
  -2 -10   5  847.64 913.088   1
 -12   2  -5  317.07 282.202   1
 -12   2  -5  358.73  89.093   1
   2  10  -5 -1682.5 2736.49   1
  10   2   5  516.97 283.171   1
  10   2   5  259.56  71.053   1
 -10  -2  -5  500.35 275.484   1
 -10  -2  -5  286.15  74.550   1
  12  -2   8 1119.80 459.141   1
  12  -2   8  433.52 114.993   1
 -10  12   8   82.65 1047.44   1
 -12   2  -8 1222.30 418.975   1
 -12   2  -8  484.76 122.507   1
  10 -12  -8  131.06 1354.22   1
  10   2   8  478.53 123.095   1
  10   2   8  854.92 424.169   1
 -12  10   8 2396.47 2150.97   1
 -10  -2  -8  811.29 436.288   1
 -10  -2  -8  613.57 150.589   1
  12 -10  -8 -138.54 1108.03   1
  10 -12 -11  527.01 621.537   1
 -12   1  11 -221.43 686.980   1
  11   1 -11  765.23 626.038   1
 -11  -1  11  463.64 416.205   1
 -11  -1  11 -586.22 692.174   1
  12  -1  -8 -1972.3 1738.23   1
  -1 -11  -8 4245.15 3146.81   1
 -12   1   8  220.50 188.919   1
   1  11   8 3025.97 2228.88   1
  11   1  -8  236.25 823.060   1
  11   1  -8 2606.65 1984.42   1
 -11  -1   8  329.95 810.941   1
 -11  -1   8 1144.39 1584.14   1
 -11  -1   8  520.78 200.865   1
  12  -1  -5 2708.79 3157.20   1
  12  -1  -5 -1115.6 1226.11   1
  -1 -11  -5 1062.33 903.739   1
  -1 -11  -5  807.82 261.946   1
  -1 -11  -5  677.63 162.500   1
 -12   1   5 -889.89 2778.04   1
 -12   1   5  988.57 1328.60   1
   1  11   5  924.17 291.897   1
   1  11   5 1113.92 889.196   1
   1  11   5  847.30 202.805   1
   1 -12  -5 1215.72 324.411   1
   1 -12  -5  998.96 237.604   1
  11   1  -5 2375.69 3004.15   1
  -1  12   5  940.44 224.377   1
  -1  12   5 1164.47 317.624   1
 -11  -1   5 -4051.2 2901.66   1
  12  -1  -2 4418.28 1290.86   1
  -1 -11  -2 3826.17 878.462   1
  -1 -11  -2 4594.87 1084.49   1
 -12   1   2 4525.62 1311.29   1
  11 -12   2 5027.70 1136.08   1
   1  11   2 5155.81 1216.41   1
   1  11   2 3891.96 895.082   1
   1  11   2 2262.12 1664.47   1
   1 -12  -2 4155.12 981.301   1
   1 -12  -2 3305.05 757.617   1
  11   1  -2 4148.20 987.534   1
  11   1  -2 3666.89 1073.06   1
 -12  11  -2 5470.91 1240.65   1
 -12  11  -2 7496.53 1767.66   1
  -1  12   2 3535.32 809.902   1
  -1  12   2 3684.21 869.459   1
 -11  -1   2 2760.04 982.686   1
 -11  -1   2 3981.99 949.791   1
  12 -11   2 9716.06 2290.16   1
  12 -11   2 5141.96 1169.67   1
  12  -1   1  27174. 6066.48   1
  12  -1   1  28933. 6824.79   1
 -11  12   1  29387. 6540.85   1
  -1 -11   1  32919. 7413.43   1
  -1 -11   1  35976. 8483.37   1
  -1 -11   1  80748.  58206.   1
 -12   1  -1  28345. 6682.82   1
 -12   1  -1  28151. 6281.16   1
  11 -12  -1  28431. 6329.63   1
   1  11  -1  33428. 7524.23   1
   1  11  -1  38089. 8985.45   1
   1  11  -1  78151.  56337.   1
   1 -12   1  35561. 8379.49   1
   1 -12   1  36704. 8324.09   1
  11   1   1  31392. 7001.38   1
  11   1   1  29979. 7067.17   1
 -12  11   1  20433. 4844.18   1
  -1  12  -1  42244. 9577.55   1
  -1  12  -1  41205. 9716.06   1
 -11  -1  -1  26762. 6305.40   1
 -11  -1  -1  28210. 6295.01   1
  12 -11  -1  25904. 5772.15   1
  12  -1   4 1636.08 448.060   1
  12  -1   4 1688.71 400.623   1
  -1 -11   4 -1007.6 2799.86   1
  -1 -11   4 3220.22 980.955   1
 -12   1  -4 1952.21 511.772   1
 -12   1  -4 1590.72 377.423   1
  11 -12  -4  408.24 2339.68   1
   1  11  -4 1275.97 3148.54   1
   1  11  -4 1980.26 730.609   1
  11   1   4 1761.08 417.936   1
  11   1   4 1933.17 499.653   1
  -1  12  -4  618.07 742.035   1
 -11  -1  -4 2201.18 555.747   1
 -11  -1  -4 1729.57 411.011   1
  12 -11  -4 2854.91 2424.51   1
  12  -1   7 3597.64 901.661   1
  12  -1   7 3933.51 929.708   1
 -12   1  -7 3319.94 845.913   1
 -12   1  -7 3691.13 870.844   1
  11   1   7 3335.18 830.678   1
  11   1   7 4099.72 968.489   1
 -12  11   7  395.78 1304.36   1
 -11  -1  -7 3443.90 871.190   1
 -11  -1  -7 3743.07 884.002   1
  12  -1  10   -8.91 195.360   1
  11   1  10  180.51 217.624   1
 -11  -1 -10    4.50 194.044   1
 -12   0  12 1882.27 1378.46   1
   0 -12  -9   41.45 548.822   1
  12   0  -9 -375.35 1373.96   1
   0  12   9  407.20 460.180   1
 -12   0   9 1110.80 932.478   1
 -12   0   9 -975.41 1314.06   1
   0 -12  -6 1021.12 304.570   1
   0 -12  -6 2418.97 1808.86   1
   0 -12  -6 1043.63 248.684   1
  12   0  -6  432.13 2225.76   1
   0  12   6  927.98 222.022   1
   0  12   6 2506.92 1838.64   1
   0  12   6 1124.65 325.554   1
 -12   0   6 -801.94 1318.21   1
 -12   0   6 -1033.6 1768.35   1
   0 -12  -3 3770.77 2762.12   1
   0 -12  -3 5751.38 1292.93   1
   0 -12  -3 8853.87 2087.95   1
  12   0  -3 6727.83 1625.34   1
 -12  12  -3 5862.18 1322.02   1
   0  12   3 2725.41 2004.15   1
   0  12   3 5740.99 1295.01   1
   0  12   3 9619.10 2268.70   1
 -12   0   3 6149.58 1491.34   1
 -12   0   3 4563.71 1355.95   1
  12 -12   3 6589.33 1484.42   1
   0 -12   0  11354. 2587.26   1
   0 -12   0  50069.  36115.   1
   0 -12   0  10450. 2463.29   1
  12   0   0  10956. 2480.61   1
  12   0   0 9632.95 2271.81   1
 -12  12   0  14508. 3235.11   1
 -12  12   0 7939.74 1873.61   1
   0  12   0  63366.  45672.   1
   0  12   0 8313.70 1908.93   1
   0  12   0 8808.86 2076.87   1
 -12   0   0  10100. 2381.92   1
 -12   0   0  12853. 2906.85   1
  12 -12   0 7745.84 1827.21   1
  12 -12   0  12046. 2686.98   1
   0 -12   3 9383.65 3359.07   1
   0 -12   3  13078. 3096.26   1
  12   0   3  11704. 2635.04   1
  12   0   3 9747.22 2298.82   1
 -12  12   3  11340. 2685.94   1
   0  12  -3 9383.65 3566.48   1
   0  12  -3  16541. 3909.28   1
 -12   0  -3  10464. 2364.96   1
 -12   0  -3  10526. 2481.99   1
  12 -12  -3  15834. 3715.37   1
  12   0   6 5477.83 1289.82   1
  12   0   6 6880.19 1623.27   1
 -12  12   6  407.89 1136.08   1
 -12   0  -6 5048.47 1190.10   1
 -12   0  -6 6277.69 1481.30   1
  12 -12  -6 -101.77 1157.55   1
  12   0   9  610.11 340.547   1
 -12   0  -9  364.27 281.232   1
  12 -12  -9  547.09 667.936   1
  13  -6  -8 -816.13 1488.23   1
  -6  -7  -8  291.07 286.703   1
 -13   6   8 -787.05 1464.33   1
   6   7   8  266.59 300.242   1
   6   7   8  293.59  82.271   1
   7   6  -8 -350.07 1306.79   1
  -7  -6   8 -1235.8 1203.95   1
  -7  -6   8  255.54 193.906   1
  13  -6  -5  11524. 4054.71   1
  -6  -7  -5  13023. 3071.33   1
  -6  -7  -5  11884. 2664.12   1
 -13   6   5 5758.30 3254.50   1
   6   7   5  11877. 2663.78   1
   6   7   5  13068. 3081.71   1
   7   6  -5  16717. 4040.85   1
   7   6  -5 8871.18 4013.15   1
 -13   7  -5  15561. 3666.89   1
 -13   7  -5  14179. 3176.59   1
  -7  -6   5 7905.12 4861.49   1
  -7  -6   5  18438. 4470.22   1
  13  -7   5  12832. 2877.07   1
  13  -7   5  15384. 3625.34   1
  13  -6  -2 6204.98 1596.95   1
  13  -6  -2 9896.11 2369.46   1
  -6  -7  -2 5062.32 1168.63   1
  -6  -7  -2 5280.47 1245.84   1
 -13   6   2 5772.15 1459.49   1
 -13   6   2 7302.62 1770.08   1
   6   7   2 5169.66 1195.64   1
   6   7   2 5408.58 1275.97   1
   6 -13  -2 4314.40 1017.66   1
   7   6  -2 5141.96 1359.76   1
   7   6  -2 5387.81 1273.89   1
 -13   7  -2 5540.16 1307.82   1
 -13   7  -2 5266.62 1201.18   1
  -6  13   2 4878.80 1150.62   1
  -7  -6   2 5644.04 1448.06   1
  -7  -6   2 5107.34 1209.49   1
  13  -7   2 5398.19 1227.84   1
  13  -7   2 5159.27 1217.80   1
  13  -6   1  35838. 7970.91   1
  13  -6   1  39266. 9255.53   1
  -7  13   1  37258. 8781.16   1
  -6  -7   1  40824. 9134.34   1
 -13   6  -1  36981. 8718.83   1
 -13   6  -1  35873. 7984.76   1
   7 -13  -1  39924. 9407.89   1
   6   7  -1  39647. 9338.63   1
   6   7  -1  35215. 7870.49   1
   6 -13   1  49861.  11759.   1
   7   6   1  39543. 8805.39   1
   7   6   1  31319. 7378.80   1
 -13   7   1  38573. 9092.79   1
 -13   7   1  29633. 6603.18   1
  -6  13  -1  41655. 9816.47   1
  -7  -6  -1  39889. 8885.03   1
  -7  -6  -1  32344. 7624.65   1
  13  -7  -1  29515. 6575.48   1
  13  -7  -1  40651. 9591.40   1
  13  -6   4 6229.22 1427.28   1
  13  -6   4 7202.21 1698.75   1
  -7  13   4 -2968.5 4047.78   1
  -6  -7   4  10481. 4189.75   1
 -13   6  -4 8500.68 1923.82   1
 -13   6  -4 7406.50 1746.19   1
   6   7  -4 6004.15 4065.09   1
   7   6   4 5654.43 1288.78   1
   7   6   4 7832.40 1847.30   1
 -13   7   4 7773.54 2497.57   1
  -7  -6  -4 9082.40 2141.62   1
  -7  -6  -4 5308.17 1213.99   1
  13  -7  -4 6804.01 2440.09   1
  13  -6   7  822.71 353.878   1
  -7  13   7 2764.19 2198.41   1
  -6  -7   7 -1434.6 1670.01   1
 -13   6  -7 1047.09 369.806   1
   7 -13  -7 1934.21 1663.43   1
   6   7  -7  543.97 1616.00   1
   7   6   7 1449.44 463.642   1
   7   6   7 1165.86 278.358   1
 -13   7   7  777.35 1443.90   1
 -13   7   7 -507.96 1397.16   1
  -7  -6  -7  811.63 195.741   1
  -7  -6  -7 1265.23 441.828   1
  13  -7  -7 -148.93 1182.82   1
  13  -7  -7  716.41 1595.22   1
  -7  13  10  998.61 865.650   1
   7 -13 -10 1785.32 1407.20   1
 -13   7  10  357.69 446.329   1
  13  -7 -10  322.71 409.972   1
  13  -5  -9 1206.72 1110.11   1
  13  -5  -9  795.01 1049.51   1
  -5  -8  -9  -52.56  57.341   1
 -13   5   9  408.59 980.609   1
 -13   5   9  769.04 1285.32   1
   5   8   9 -109.42 190.928   1
   5 -13  -9   13.10 723.683   1
   8   5  -9  760.73 1092.45   1
   8   5  -9  261.53 194.529   1
  -5  13   9 -190.65 569.252   1
  -8  -5   9 -952.56 1074.79   1
  13  -5  -6  549.86 3379.50   1
  -5  -8  -6 3878.11 914.819   1
 -13   5   6 4819.94 3198.06   1
   5   8   6 2800.90 684.210   1
   5   8   6 4155.12 980.262   1
   5 -13  -6 1564.75 1417.24   1
   8   5  -6 -113.64 2610.11   1
   8   5  -6 5896.81 1885.39   1
 -13   8  -6 2725.41 658.587   1
  -5  13   6  631.58 831.717   1
  -8  -5   6 5270.08 1784.28   1
  -8  -5   6 1103.88 2420.01   1
  13  -8   6 2966.76 717.105   1
  13  -5  -3 1209.49 701.523   1
  -5  -8  -3 1105.61 265.097   1
 -13   5   3  946.33 647.506   1
   5   8   3  874.31 212.050   1
   5 -13  -3 1041.55 246.745   1
   5 -13  -3  59072.  42728.   1
   8   5  -3 -358.73 1458.79   1
 -13   8  -3 1527.01 414.127   1
  -5  13   3  56475.  40824.   1
  -5  13   3  915.51 217.209   1
  -8  -5   3  493.42 1411.36   1
  -8  -5   3 1704.98 460.180   1
  13  -8   3 1322.71 313.573   1
  13  -8   3 1243.77 356.648   1
  13  -5   0  38539. 8583.79   1
  13  -5   0  24543. 5786.01   1
  -8  13   0  33847. 7974.37   1
  -5  -8   0  23366. 5509.00   1
 -13   5   0  39024. 8694.59   1
 -13   5   0  27372. 6457.75   1
   8 -13   0  30668. 7226.45   1
   5   8   0  40132. 8954.29   1
   5   8   0  28518. 6720.91   1
   5 -13   0  28386. 6693.21   1
   8   5   0  28868. 6800.55   1
   8   5   0  33871. 7548.47   1
 -13   8   0  35215. 7835.86   1
 -13   8   0  24685. 5820.63   1
  -5  13   0  24626. 5806.78   1
  -8  -5   0  31575. 7039.47   1
  -8  -5   0  21596. 5090.02   1
  13  -8   0  37327. 8306.78   1
  13  -8   0  22216. 5238.91   1
  13  -5   3  240.24 215.235   1
  13  -5   3  109.56  48.857   1
  -5  -8   3 1518.70 1979.22   1
 -13   5  -3  457.76 251.039   1
   5   8  -3 -1247.2 2145.08   1
   8   5   3  844.53 330.990   1
   8   5   3  279.64  80.956   1
 -13   8   3  367.73 593.490   1
  -8  -5  -3 1460.18 436.288   1
  13  -8  -3  141.31 641.274   1
  13  -8  -3 -546.74 1041.20   1
  13  -5   6 1556.09 472.645   1
  -5  -8   6 2713.99 3213.99   1
 -13   5  -6 1534.28 463.642   1
 -13   5  -6 1631.92 386.772   1
   8   5   6 1092.45 385.734   1
   8   5   6 1056.44 252.250   1
  -8  -5  -6 1131.58 370.845   1
  -8  -5  -6 1023.89 244.113   1
  13  -8  -6 -3049.5 2624.30   1
  13  -5   9  -62.47 186.392   1
   8   5   9  -65.06 243.767   1
   8   5   9  226.83  75.069   1
 -13   8   9  -32.59 1030.82   1
  -8  -5  -9  -40.96 232.202   1
  -8  -5  -9  205.71  70.291   1
  13  -8  -9 -1582.8 1180.75   1
  13  -4 -10 -1244.5 1037.74   1
 -13   4  10 1105.26 1021.81   1
  -9  -4  10  132.58 887.464   1
  13  -4  -7 -2304.7 1298.48   1
  -4  -9  -7  322.19  85.007   1
  -4  -9  -7 1032.55 405.471   1
 -13   4   7 -385.04 905.816   1
   4   9   7  342.80  90.616   1
   9   4  -7 -1070.3 1529.08   1
   9   4  -7  123.55 485.110   1
  -9  -4   7  114.99 284.660   1
  13  -4  -4 1002.08 1753.81   1
  13  -4  -4 2413.43 971.952   1
  -4  -9  -4 1110.11 318.836   1
  -4  -9  -4 1813.02 429.709   1
 -13   4   4  965.37 1672.78   1
 -13   4   4 2574.44 1252.08   1
   4   9   4 1675.90 397.507   1
   4   9   4  924.17 292.278   1
   4 -13  -4 1430.40 338.365   1
   9   4  -4 1201.87 2388.50   1
 -13   9  -4  890.23 293.213   1
 -13   9  -4 1834.49 433.864   1
  -9  -4   4  308.38 2337.26   1
  -9  -4   4 1754.15 502.770   1
  13  -9   4  570.98 249.238   1
  13  -9   4 1819.25 430.055   1
  13  -4  -1 8777.69 1998.27   1
  -4  -9  -1 9321.32 2108.38   1
  -4  -9  -1  10679. 2517.66   1
 -13   4   1  10384. 2456.37   1
 -13   4   1 8414.12 1918.28   1
   9 -13   1  13857. 3312.32   1
   4   9   1  10952. 2582.41   1
   4   9   1 7787.39 1764.19   1
   4 -13  -1  11070. 2481.99   1
   4 -13  -1  12417. 2926.94   1
   9   4  -1  12618. 2940.44   1
   9   4  -1  10963. 2586.22   1
 -13   9  -1  16285. 3632.27   1
 -13   9  -1  12427. 2930.75   1
  -4  13   1 9314.40 2090.72   1
  -9  -4   1  12614. 2942.17   1
  13  -9   1  15447. 3446.33   1
  13  -9   1  12947. 3052.28   1
  13  -4   2 2599.37 648.545   1
  -9  13   2 2470.91 663.434   1
  -4  -9   2 2752.77 658.240   1
 -13   4  -2 2875.69 713.988   1
 -13   4  -2 2344.18 556.094   1
   9 -13  -2 2595.91 828.947   1
   4   9  -2 2004.50 480.955   1
   4 -13   2 3446.33 841.412   1
   9   4   2 2657.20 679.362   1
   9   4   2 3390.58 801.592   1
 -13   9   2 2665.16 827.562   1
 -13   9   2 2617.38 912.742   1
  -9  -4  -2 2538.09 653.739   1
  -9  -4  -2 3127.42 739.958   1
  13  -9  -2 1626.04 757.617   1
  13  -4   5 2588.99 659.972   1
  13  -4   5 2330.33 551.246   1
  -9  13   5 -1006.2 2695.29   1
  -4  -9   5 -1529.8 3020.77   1
 -13   4  -5 2394.39 565.789   1
 -13   4  -5 2598.68 656.855   1
   9 -13  -5 -798.13 2548.13   1
   4   9  -5 3084.83 3566.48   1
   4   9  -5 3029.08 1228.18   1
   9   4   5 1911.01 507.617   1
   9   4   5 1792.24 424.169   1
 -13   9   5 -1461.9 2866.34   1
  -9  -4  -5 2012.81 476.454   1
  -9  -4  -5 1852.84 497.922   1
  13  -9  -5  930.05 3347.99   1
  13  -4   8  621.88 338.608   1
  -9  13   8  174.20 851.453   1
  -4  -9   8   28.92 188.712   1
 -13   4  -8  142.21 281.683   1
 -13   4  -8  -36.95  46.295   1
   9 -13  -8  929.02 1080.33   1
   9   4   8  590.72 383.310   1
   9   4   8    5.44  50.762   1
 -13   9   8 1812.67 1497.92   1
 -13   9   8  429.36 1207.41   1
  -9  -4  -8  104.36  50.554   1
  -9  -4  -8  243.49 380.886   1
  13  -9  -8 1022.85 1270.43   1
   9 -13 -11  288.82 423.476   1
  13  -9 -11  185.42 286.219   1
  13  -3 -11  187.22 275.034   1
 -13   3  11  -48.03 250.796   1
 -13   3  11  600.76 760.387   1
   3 -13 -11  779.09 643.697   1
  13  -3  -8 -623.61 1550.90   1
  13  -3  -8 -298.89 864.958   1
  -3 -10  -8   81.30 213.227   1
  -3 -10  -8  456.72 118.248   1
 -13   3   8 -259.11 876.038   1
 -13   3   8 -719.87 1355.95   1
   3  10   8  385.04 105.886   1
   3  10   8  -16.83 218.629   1
   3 -13  -8   22.82 583.448   1
  10   3  -8  632.62 1599.38   1
  -3  13   8  270.08 431.786   1
 -10  -3   8 1145.08 1441.13   1
  13  -3  -5 -1986.5 2752.42   1
  -3 -10  -5  485.46 235.561   1
  -3 -10  -5   39.34  32.770   1
 -13   3   5 -2491.0 2450.48   1
   3  10   5  413.78 250.865   1
   3  10   5   25.29  31.423   1
   3 -13  -5 5322.02 3888.50   1
  10   3  -5 2822.71 3213.99   1
 -13  10  -5  359.76 199.757   1
  -3  13   5 4072.02 2993.07   1
 -10  -3   5 -2170.0 2819.94   1
  13 -10   5  606.99 236.322   1
  13  -3  -2 5155.81 1457.41   1
  -3 -10  -2 4788.78 1096.61   1
  -3 -10  -2 6651.66 1569.25   1
 -13   3   2 4712.60 1355.61   1
   3  10   2 5013.85 1149.93   1
   3  10   2 6689.74 1577.56   1
   3 -13  -2 5013.85 1126.04   1
  10   3  -2 2995.50 909.971   1
  10   3  -2 5418.97 1283.93   1
 -13  10  -2 6295.01 1418.97   1
 -13  10  -2 7600.41 1791.90   1
  -3  13   2 4584.48 1032.20   1
 -10  -3   2 3431.09 1048.48   1
 -10  -3   2 4518.69 1072.37   1
  13 -10   2 6353.87 1430.05   1
  13 -10   2 8441.82 1989.96   1
  13  -3   1 1933.86 533.240   1
  13  -3   1 3403.04 806.440   1
 -10  13   1 2623.61 602.839   1
  -3 -10   1 2806.78 851.107   1
  -3 -10   1 2704.29 646.121   1
 -13   3  -1 2087.95 561.980   1
 -13   3  -1 3462.60 819.598   1
  10 -13  -1 3139.89 718.836   1
   3  10  -1 3117.38 739.265   1
   3  10  -1 3401.66 959.487   1
   3 -13   1  180.44 1807.82   1
  10   3   1 2397.16 567.520   1
 -13  10   1 2203.25 610.110   1
  -3  13  -1 -893.00 1931.44   1
  -3  13  -1 3684.21 878.115   1
 -10  -3  -1 3597.64 886.079   1
 -10  -3  -1 2790.86 660.318   1
  13 -10  -1 1912.74 519.044   1
  13  -3   4 4248.61 992.728   1
  13  -3   4 5155.81 1215.72   1
 -10  13   4 3344.18 1932.13   1
  -3 -10   4 5245.84 1316.83   1
 -13   3  -4 5872.57 1385.04   1
 -13   3  -4 5162.74 1193.21   1
  10 -13  -4 5121.19 2326.87   1
   3  10  -4 5006.92 1233.72   1
   3  10  -4 1905.12 2724.72   1
  10   3   4 4664.12 1076.18   1
  10   3   4 5792.93 1367.03   1
 -13  10   4 2849.03 1942.86   1
 -10  -3  -4 3739.61 884.002   1
 -10  -3  -4 4729.91 1117.03   1
  13  -3   7  735.11 414.473   1
  13  -3   7  730.26 178.324   1
 -13   3  -7  273.13 382.964   1
 -13   3  -7  570.64 140.339   1
  10   3   7  583.45 349.376   1
  10   3   7  745.50 182.271   1
 -13  10   7  348.34 1269.39   1
 -10  -3  -7  588.64 370.845   1
 -10  -3  -7  646.12 158.656   1
  13 -10  -7  941.13 1591.76   1
  13  -3  10  -25.79 190.305   1
  10   3  10    2.73 222.264   1
 -10  -3 -10  174.93 244.563   1
 -10  -3 -10  102.39  52.805   1
  13  -2  -9 1250.35 1426.59   1
  13  -2  -9 -479.57 227.389   1
 -13   2   9 -144.70 1304.36   1
  11   2  -9 -480.26 1358.38   1
  11   2  -9 -406.16 225.381   1
 -11  -2   9  805.05 1292.93   1
  13  -2  -6 -1153.0 1749.31   1
  -2 -11  -6  246.68 273.926   1
  -2 -11  -6  401.66 101.731   1
 -13   2   6  -84.76 1612.88   1
   2  11   6  633.31 287.050   1
   2  11   6  225.66  65.686   1
  11   2  -6  292.76 1933.86   1
  -2  13   6  304.88  80.886   1
 -11  -2   6  339.68 1644.39   1
  13  -2  -3 3057.82 1071.33   1
  13  -2  -3 3864.26 977.146   1
  -2 -11  -3 4092.79 938.018   1
 -13   2   3 3246.88 1100.76   1
   2  11   3 3885.04 898.199   1
   2  11   3 3895.43 920.705   1
   2 -13  -3 4650.27 1043.63   1
  11   2  -3 3580.33 1320.98   1
  11   2  -3 3739.61 915.165   1
 -13  11  -3 4608.72 1049.51   1
  -2  13   3 4259.00 959.140   1
  -2  13   3 6329.63 1492.73   1
 -11  -2   3 1433.86 998.960   1
 -11  -2   3 4961.91 1210.53   1
  13 -11   3 4819.94 1097.30   1
  13 -11   3 7416.89 1748.61   1
  13  -2   0 7583.10 1747.92   1
  13  -2   0 5616.34 1325.48   1
 -11  13   0 6042.24 1352.15   1
  -2 -11   0 8566.47 2040.86   1
  -2 -11   0 5952.21 1404.43   1
 -13   2   0 6201.52 1462.60   1
 -13   2   0 7884.34 1825.83   1
  11 -13   0 6495.84 1453.25   1
   2  11   0 8774.23 2066.48   1
   2  11   0 4660.66 1099.03   1
   2 -13   0 5934.90 1399.58   1
   2 -13   0 6984.06 1695.29   1
  11   2   0 6059.55 1396.12   1
  11   2   0 7368.41 1738.23   1
 -13  11   0 6973.68 1571.33   1
  -2  13   0 8448.75 2012.81   1
  -2  13   0 4702.21 1109.07   1
 -11  -2   0 6613.57 1534.28   1
 -11  -2   0 5882.96 1388.50   1
  13 -11   0 5976.45 1348.34   1
  13 -11   0 4490.99 1062.67   1
  13  -2   3  15741. 3528.39   1
  13  -2   3  15301. 3608.03   1
 -11  13   3  16174. 3798.47   1
  -2 -11   3  16783. 3968.14   1
 -13   2  -3  15367. 3625.34   1
 -13   2  -3  15523. 3476.45   1
  11 -13  -3  15945. 3777.70   1
   2  11  -3  21873. 5162.74   1
   2  11  -3  13999. 4189.75   1
   2 -13   3  20381. 4823.40   1
  11   2   3  17064. 4023.54   1
 -13  11   3 9833.79 2360.80   1
  -2  13  -3  21167. 5006.92   1
 -11  -2  -3  14197. 3187.67   1
 -11  -2  -3  16634. 3919.66   1
  13 -11  -3 9733.37 2313.71   1
  13  -2   6  768.70 405.817   1
  13  -2   6  913.78 220.014   1
 -11  13   6  304.22 1853.18   1
 -13   2  -6 1036.36 247.403   1
 -13   2  -6  391.27 316.516   1
   2  11  -6 1658.59 765.581   1
  11   2   6  817.17 397.160   1
  11   2   6  949.10 227.874   1
 -13  11   6  266.86 652.008   1
 -13  11   6 1350.76 1227.84   1
 -11  -2  -6  993.77 237.604   1
 -11  -2  -6  870.84 389.889   1
  13 -11  -6 -334.83 822.714   1
  13  -2   9 -262.85 251.662   1
  13  -2   9  141.00  56.406   1
 -13   2  -9   -6.04 246.295   1
 -13   2  -9  146.71  55.852   1
  11 -13  -9 -289.58 564.058   1
  11   2   9  637.12 382.271   1
  11   2   9   60.42  51.039   1
 -11  -2  -9  266.38 276.177   1
  13 -11  -9  501.38 581.371   1
  13  -1 -10  438.37 852.839   1
  13  -1 -10 -449.45 616.343   1
 -13   1  10  147.82 857.340   1
 -13   1  10  378.81 574.099   1
   1 -13 -10  238.99 359.764   1
  12   1 -10 1201.52 332.479   1
  12   1 -10  390.58 804.362   1
 -12  -1  10 -189.16 849.376   1
  13  -1  -7 -547.44 1481.65   1
  -1 -12  -7  417.94 253.289   1
  -1 -12  -7  726.45 178.289   1
 -13   1   7 1450.83 1228.53   1
   1  12   7  966.41 234.522   1
   1  12   7  619.11 279.605   1
   1 -13  -7  819.25 824.445   1
   1 -13  -7  669.67 165.339   1
  12   1  -7 1299.51 1370.15   1
  -1  13   7  676.94 619.113   1
  -1  13   7  725.76 179.432   1
 -12  -1   7 1572.02 1297.44   1
  13  -1  -4 2291.90 1698.06   1
  -1 -12  -4 1793.28 439.404   1
  -1 -12  -4 2407.55 569.252   1
 -13   1   4 3256.92 1624.31   1
   1  12   4 1628.11 407.202   1
   1  12   4 2396.81 566.481   1
   1 -13  -4 4941.13 3611.49   1
   1 -13  -4 1400.97 348.684   1
   1 -13  -4 1219.53 289.543   1
  12   1  -4 1185.59 1867.73   1
  12   1  -4 1835.18 573.060   1
 -13  12  -4 1265.23 336.149   1
  -1  13   4 5914.12 4297.09   1
  -1  13   4 1824.10 444.598   1
  -1  13   4 1533.93 363.573   1
 -12  -1   4  324.65 1644.04   1
 -12  -1   4 2346.60 692.174   1
  13 -12   4 1464.68 377.077   1
  13  -1  -1 4110.11 1071.33   1
 -12  13  -1 3249.30 750.692   1
 -12  13  -1 3763.85 887.118   1
  -1 -12  -1 2543.97 629.847   1
  -1 -12  -1 2751.04 650.276   1
 -13   1   1 5661.35 1343.49   1
 -13   1   1 3427.63 897.506   1
  12 -13   1 3087.25 709.487   1
  12 -13   1 5543.62 1307.13   1
   1  12   1 3338.29 789.127   1
   1  12   1 2784.97 690.789   1
   1 -13  -1  34553.  24917.   1
   1 -13  -1 2816.48 685.941   1
   1 -13  -1 3055.05 721.606   1
  12   1  -1 3224.72 945.982   1
 -13  12  -1 3103.53 733.725   1
  -1  13   1  40062.  28885.   1
  -1  13   1 3957.75 960.179   1
  -1  13   1 3016.27 713.296   1
 -12  -1   1 2704.98 807.132   1
  13 -12   1 2671.40 618.420   1
  13 -12   1 3067.86 724.376   1
  13  -1   2  27659. 6170.35   1
  13  -1   2  31756. 7489.60   1
 -12  13   2  27503. 6153.04   1
  -1 -12   2  28064. 6617.03   1
  -1 -12   2  36219. 8476.45   1
 -13   1  -2  31191. 7358.03   1
 -13   1  -2  27351. 6101.10   1
  12 -13  -2  35907. 8033.23   1
   1  12  -2  28314. 6679.36   1
   1  12  -2  39335. 9210.52   1
   1 -13   2  26686. 6478.53   1
   1 -13   2  34096. 8036.70   1
  12   1   2  28958. 6457.75   1
  12   1   2  33283. 7846.25   1
 -13  12   2  26655. 5979.91   1
  -1  13  -2  31908. 7524.23   1
  -1  13  -2  22490. 5463.98   1
 -12  -1  -2  23715. 5294.32   1
 -12  -1  -2  31527. 7434.20   1
  13 -12  -2  34055. 7631.57   1
  13  -1   5  942.17 355.263   1
  13  -1   5 1000.00 239.023   1
 -12  13   5  671.40 1266.62   1
  -1 -12   5 -1468.8 1550.90   1
  -1 -12   5 1079.64 1106.65   1
 -13   1  -5  715.72 315.374   1
 -13   1  -5  906.51 217.209   1
  12 -13  -5 1118.07 1417.93   1
   1  12  -5  381.92 1237.19   1
   1  12  -5 -672.44 1612.88   1
  12   1   5 1070.64 256.371   1
  12   1   5 1288.43 406.856   1
  -1  13  -5  116.10 1097.30   1
 -12  -1  -5 1128.81 381.232   1
 -12  -1  -5  935.25 224.238   1
  13 -12  -5  591.76 1578.60   1
  13  -1   8 1103.53 451.177   1
  13  -1   8 1515.23 362.534   1
 -13   1  -8 1661.01 530.470   1
 -13   1  -8 1439.75 343.074   1
  12   1   8 1457.41 489.958   1
  12   1   8 1097.30 264.820   1
 -12  -1  -8 1389.54 488.919   1
 -12  -1  -8 1730.61 411.357   1
  13  -1  11  174.72 258.379   1
  12   1  11   39.27 304.778   1
  13   0 -11   46.29 671.398   1
 -13   0  11 -525.62 606.301   1
  13   0  -8  102.29 1173.48   1
 -13   0   8  974.03 1033.93   1
   0 -13  -5 1471.95 407.894   1
   0 -13  -5 1418.28 336.322   1
  13   0  -5  592.80 1713.64   1
   0  13   5 1437.33 403.739   1
   0  13   5 1534.28 363.919   1
 -13   0   5 -142.49 1737.53   1
 -13   0   5 4695.29 1399.58   1
   0 -13  -2 2445.63 583.794   1
   0 -13  -2  645.77 158.275   1
  13   0  -2 2237.19 1102.49   1
  13   0  -2 1403.39 363.227   1
   0  13   2 2541.20 616.689   1
   0  13   2  812.33 196.641   1
 -13   0   2 2140.58 1064.06   1
   0 -13   1  46468.  10523.   1
   0 -13   1  38954. 9182.82   1
  13   0   1  28338. 6329.63   1
  13   0   1  38019. 8968.13   1
 -13  13   1  27012. 6436.97   1
 -13  13   1  31236. 6956.36   1
   0  13  -1  45845.  10807.   1
   0  13  -1  41517. 9407.89   1
 -13   0  -1  26558. 5934.90   1
 -13   0  -1  35665. 8414.12   1
  13 -13  -1  31167. 6942.51   1
  13 -13  -1  36704. 8691.13   1
   0 -13   4 1261.43 1748.96   1
   0 -13   4  420.01 731.301   1
  13   0   4 1025.62 360.803   1
  13   0   4  905.12 220.221   1
 -13  13   4 -166.83 1305.05   1
   0  13  -4 -772.85 1700.83   1
 -13   0  -4 1159.97 368.767   1
 -13   0  -4  536.01 137.361   1
  13 -13  -4  -59.18 1339.33   1
  13   0   7 2934.55 776.315   1
  13   0   7 3881.58 917.589   1
 -13   0  -7 2261.42 634.002   1
 -13   0  -7 4207.06 993.766   1
  13 -13  -7  294.60 1083.45   1
  13   0  10 -253.32 311.392   1
 -13   0 -10 -179.92 287.881   1
   7 -14   0  17265. 4072.02   1
   7   7   0  24578. 5505.53   1
   7   7   0  19605. 4622.57   1
 -14   7   0  24903. 5557.47   1
 -14   7   0  13116. 3093.83   1
  -7  14   0  18892. 4452.90   1
  -7  -7   0  23203. 5193.90   1
  -7  -7   0  14533. 3424.86   1
  14  -7   0  27981. 6243.07   1
  14  -7   0  14176. 3342.45   1
  14  -7   3  846.61 289.231   1
  14  -7   3 1130.19 269.425   1
  -7  14   3  706.72 168.767   1
  -7  -7   3  528.39 1945.98   1
 -14   7  -3 1347.30 321.260   1
 -14   7  -3  842.80 293.767   1
   7 -14  -3  921.40 218.317   1
   7   7  -3  917.59 272.957   1
   7   7  -3 1680.40 1914.13   1
   7   7   3  639.89 303.670   1
   7   7   3  750.00 183.068   1
 -14   7   3 -327.94 722.298   1
  -7  14  -3  445.29 596.260   1
  -7  -7  -3  728.88 313.469   1
  -7  -7  -3  683.17 166.620   1
  14  -7  -3  284.90 677.977   1
  14  -7   6 1150.97 439.750   1
  14  -7   6 1213.99 289.231   1
  -7  -7   6 -1126.4 1429.71   1
  -7  -7   6  22140.  15963.   1
 -14   7  -6 1412.39 477.493   1
 -14   7  -6 1147.51 273.961   1
   7   7  -6 -1095.2 1404.78   1
   7   7  -6  24169.  17424.   1
   7   7   6 2155.81 604.224   1
   7   7   6 1703.95 403.739   1
 -14   7   6  252.91 1493.07   1
  -7  -7  -6 1478.18 350.761   1
  -7  -7  -6 2305.05 614.612   1
  14  -7  -6 1113.23 1878.81   1
  -7  -7   9 1905.82 1151.31   1
   7   7  -9  608.73 444.252   1
   7   7   9  133.24 252.770   1
 -14   7   9   86.60 1234.07   1
  -7  -7  -9  313.57 256.821   1
  14  -7  -9  120.33 1173.82   1
   7   7 -12  366.34 270.291   1
  14  -6 -10  -53.12 814.404   1
  14  -6 -10  152.35 300.658   1
  -6  -8 -10  637.46 163.365   1
 -14   6  10  239.75 836.911   1
 -14   6  10 -198.27 361.842   1
   6   8  10  245.22 233.172   1
   6 -14 -10  618.77 755.539   1
   8   6 -10  561.63 411.703   1
   8   6 -10  745.50 269.425   1
  -8  -6  10  480.96 351.800   1
  -8  -6  10  -77.49 672.091   1
  14  -6  -7  695.64 1183.86   1
  14  -6  -7  404.43 260.491   1
  -6  -8  -7  199.10 342.867   1
  -6  -8  -7  788.09 192.347   1
 -14   6   7 -1440.4 998.268   1
   6   8   7  554.71 360.457   1
   6   8   7  522.16 132.444   1
   6 -14  -7  903.74 1059.90   1
   8   6  -7 2891.62 2106.30   1
   8   6  -7 1787.74 1598.34   1
 -14   8  -7  146.43 256.648   1
  -6  14   7  257.10 712.257   1
  -8  -6   7  212.95 1298.82   1
  -8  -6   7 1904.08 1388.85   1
  14  -8   7  237.60 304.743   1
  14  -6  -4 5581.71 2081.72   1
  -6  -8  -4 4504.84 1043.63   1
  -6  -8  -4 7686.97 1814.06   1
 -14   6   4 4058.17 1645.43   1
   6   8   4 8133.65 1918.28   1
   6   8   4 5564.40 1273.20   1
   6 -14  -4 6987.53 1647.51   1
   6 -14  -4 -1996.2 2793.63   1
   8   6  -4 7053.32 3173.82   1
   8   6  -4 4958.44 1202.21   1
 -14   8  -4 7783.93 1760.04   1
 -14   8  -4 8822.71 2080.68   1
  -6  14   4 -1624.7 2552.98   1
  -8  -6   4 4020.08 2729.91   1
  14  -8   4 9632.95 2271.12   1
  14  -8   4 8936.97 2015.93   1
  14  -6  -1 4934.21 1161.70   1
  14  -6  -1 7631.57 1814.75   1
  -8  14  -1 4497.92 1075.14   1
  -6  -8  -1 3483.38 872.229   1
  -6  -8  -1 5090.02 1201.52   1
 -14   6   1 5051.93 1211.91   1
 -14   6   1 4411.35 1051.94   1
   8 -14   1 2753.11 668.974   1
   6   8   1 4470.22 1055.05   1
   6   8   1 4130.88 982.340   1
   6 -14  -1 -4065.1 4975.76   1
   6 -14  -1 4574.10 1079.29   1
   6 -14  -1 6710.52 1608.03   1
   8   6  -1 3795.01 897.506   1
   8   6  -1 5536.70 1503.11   1
 -14   8  -1 5702.90 1346.95   1
 -14   8  -1 5353.18 1223.34   1
  -6  14   1  771.47 3874.65   1
  -6  14   1 3715.37 876.038   1
  -8  -6   1 7108.72 1845.57   1
  14  -8   1 4529.08 1070.29   1
  14  -8   1 5138.50 1173.13   1
  14  -6   2 5412.04 1277.35   1
  -8  14   2 1858.72 3384.69   1
  -8  14   2 4328.25 1020.43   1
  -6  -8   2 7510.38 1960.87   1
  -6  -8   2 5664.81 1340.37   1
 -14   6  -2  10762. 2420.70   1
 -14   6  -2 5193.90 1225.76   1
   8 -14  -2 4948.06 1166.90   1
   6   8  -2 5148.89 1219.18   1
   6   8  -2 8005.53 2097.64   1
   6 -14   2  10190. 2446.33   1
   8   6   2 5567.86 1314.40   1
   8   6   2 5148.89 1201.52   1
 -14   8   2 7600.41 1838.29   1
 -14   8   2 5792.93 1449.44   1
  -6  14  -2 9937.66 2360.45   1
  -8  -6  -2 5287.39 1230.26   1
  -8  -6  -2 5425.90 1280.12   1
  14  -8  -2 6838.64 1737.88   1
  14  -8  -2 6935.59 1707.41   1
  14  -6   5 1317.52 427.977   1
  14  -6   5 1202.21 286.149   1
  -8  14   5 1620.84 2250.69   1
  -6  -8   5 1855.61 1175.90   1
  -6  -8   5 -273.55 2659.97   1
 -14   6  -5  999.65 350.069   1
   8 -14  -5  439.75 2177.28   1
   6   8  -5 3328.60 1114.26   1
   6   8  -5 -2058.2 2193.90   1
   8   6   5 1163.78 277.458   1
   8   6   5 1475.76 428.670   1
 -14   8   5 2728.88 2170.70   1
  -8  -6  -5 1201.52 286.149   1
  -8  -6  -5 1347.30 405.817   1
  14  -8  -5 -656.86 2236.15   1
  14  -6   8 -252.80 281.579   1
  -8  14   8  837.60 979.570   1
  -6  -8   8  159.14 1185.59   1
  -6  -8   8  656.51 477.146   1
 -14   6  -8  -12.25 228.774   1
   8 -14  -8  664.82 893.005   1
   6   8  -8  140.55 1154.78   1
   6   8  -8  733.38 533.587   1
   8   6   8 -177.08 335.699   1
   8   6   8  169.18  64.751   1
 -14   8   8 -1320.6 1197.02   1
 -14   8   8   85.32 532.894   1
  -8  -6  -8  235.01 346.953   1
  -8  -6  -8  182.58  67.936   1
  14  -8  -8  107.69 452.908   1
  14  -8  -8 -1061.6 1313.36   1
   8 -14 -11   50.97 363.919   1
   6   8 -11  775.62 561.634   1
  14  -8 -11 -240.82 279.570   1
  14  -5 -11  -49.65 789.127   1
 -14   5  11 -1323.8 753.808   1
   9   5 -11  415.51 314.231   1
  14  -5  -8  238.99 1339.33   1
 -14   5   8  420.36 1096.61   1
   5   9   8  738.92 367.728   1
   9   5  -8  368.42 363.919   1
   9   5  -8 -693.56 1314.75   1
  -9  -5   8 -1371.9 1280.82   1
  14  -5  -5 -739.61 2058.86   1
  -5  -9  -5 1095.91 354.570   1
  -5  -9  -5 1389.89 330.297   1
 -14   5   5 -651.32 2079.64   1
 -14   5   5 6281.16 2283.58   1
   5   9   5 1456.02 345.810   1
   9   5  -5  114.40 2516.96   1
 -14   9  -5 1449.44 436.634   1
 -14   9  -5 1732.34 410.318   1
  -9  -5   5 1619.11 2527.01   1
  -9  -5   5 1036.36 996.536   1
  14  -9   5 1263.50 386.772   1
  14  -9   5 1908.93 451.869   1
  14  -5  -2 1023.54 850.415   1
  14  -5  -2  151.52 213.400   1
  -5  -9  -2  283.83 238.919   1
  -5  -9  -2  413.09 107.514   1
 -14   5   2  218.97 694.251   1
   5 -14  -2 1116.34 266.551   1
   9   5  -2  416.55 137.257   1
   9   5  -2 1033.59 639.542   1
 -14   9  -2  448.75 204.190   1
  -5  14   2  792.24 204.917   1
  -9  -5   2  862.53 751.038   1
  -9  -5   2  344.81 123.996   1
  14  -9   2  498.96 218.663   1
  14  -9   2  648.89 160.318   1
  14  -5   1 7077.56 1616.00   1
  14  -5   1 7610.80 1796.74   1
  -9  14   1 5966.06 1329.98   1
  -9  14   1 4934.21 1162.40   1
  -5  -9   1 3981.99 2884.00   1
 -14   5  -1 6935.59 1582.75   1
   9 -14  -1 6686.28 1489.96   1
   9 -14  -1 5117.72 1206.37   1
   5   9  -1 7745.84 1827.91   1
   5   9  -1 6409.27 1568.90   1
   5 -14   1 7399.58 1747.57   1
   9   5   1 9432.12 2150.62   1
   9   5   1 5841.41 1378.46   1
 -14   9   1 6108.03 1426.94   1
 -14   9   1 5335.87 1280.12   1
  -9  -5  -1 8500.68 1953.95   1
  -9  -5  -1 6956.36 1641.62   1
  14  -9  -1 6679.36 1588.99   1
  14  -9  -1 6232.68 1437.33   1
  14  -5   4  994.11 337.430   1
  -5  -9   4 -767.66 3753.46   1
  -5  -9   4  480.61 329.501   1
  -5  -9   4 1579.29 1140.23   1
 -14   5  -4  358.38 257.791   1
 -14   5  -4  341.55  88.816   1
   5   9  -4 2533.93 1827.91   1
   5   9  -4 -2705.3 3442.52   1
   5   9  -4   76.94 264.370   1
   9   5   4  581.72 291.482   1
 -14   9   4 -696.33 1457.41   1
  -9  -5  -4  242.59  74.446   1
  -9  -5  -4  375.69 268.594   1
  14  -9  -4 1399.58 1628.11   1
  14  -5   7  219.70 393.698   1
  14  -5   7  364.61  99.584   1
  -5  -9   7 -2650.3 1467.10   1
 -14   5  -7  213.02 359.764   1
 -14   5  -7  389.54 104.744   1
   5   9  -7  101.66 1301.59   1
   9   5   7   77.63 340.928   1
 -14   9   7  546.40 1023.89   1
  -9  -5  -7  675.90 380.194   1
  -9  -5  -7  264.89  79.848   1
  14  -9  -7    6.85 1323.06   1
   9   5  10   33.94 269.183   1
 -14   9  10  629.50 730.262   1
  -9  -5 -10  388.85 297.195   1
  14  -4 -12   88.71 180.298   1
 -14   4  12   -6.41 567.174   1
  10   4 -12  467.80 356.648   1
 -10  -4  12  400.28 299.827   1
  14  -4  -9  351.45 1304.71   1
  -4 -10  -9  -11.55 411.703   1
  -4 -10  -9   37.29  51.108   1
 -14   4   9 -1072.4 1256.58   1
 -14   4   9  115.79 384.695   1
   4  10   9  -68.49  52.597   1
   4 -14  -9  450.83 725.415   1
  10   4  -9 1484.42 1241.00   1
  -4  14   9  386.43 472.645   1
 -10  -4   9  153.64 209.141   1
 -10  -4   9 -145.57 1077.56   1
  14  -4  -6  138.30 1382.62   1
  -4 -10  -6  265.89 296.018   1
  -4 -10  -6  702.56 757.617   1
  -4 -10  -6  155.64  53.809   1
 -14   4   6  -94.74 1336.91   1
   4  10   6  148.27 402.354   1
   4  10   6  307.13 309.453   1
   4  10   6  311.67  83.172   1
   4 -14  -6 1563.02 1278.05   1
  10   4  -6  645.43 1423.82   1
 -14  10  -6  684.56 291.101   1
  -4  14   6 1558.52 1244.11   1
 -10  -4   6  787.40 719.182   1
 -10  -4   6 -1771.1 1464.68   1
  14 -10   6  429.71 269.286   1
  14  -4  -3  185.18 726.107   1
  14  -4  -3 1101.80 502.077   1
  -4 -10  -3  526.66 242.347   1
  -4 -10  -3  203.74  62.396   1
 -14   4   3  -90.82 764.542   1
   4  10   3  964.33 785.664   1
   4  10   3  528.05 249.342   1
   4 -14  -3  471.26 154.570   1
   4 -14  -3  10647. 7887.80   1
  10   4  -3 3132.96 1300.55   1
 -14  10  -3  250.00  66.863   1
 -14  10  -3  787.74 279.363   1
  -4  14   3  700.83 200.173   1
 -10  -4   3 1670.70 1240.30   1
  14 -10   3  320.05  80.817   1
  14 -10   3  603.53 258.414   1
  14  -4   0 1120.15 446.329   1
 -10  14   0  900.97 240.581   1
 -10  14   0 1177.28 278.635   1
  -4 -10   0  726.80 618.420   1
  -4 -10   0 2391.62 1751.73   1
  -4 -10   0 1445.64 342.278   1
 -14   4   0 1528.74 365.651   1
 -14   4   0  747.58 409.279   1
  10 -14   0 1274.93 313.642   1
  10 -14   0 1387.81 328.878   1
   4  10   0 1730.95 775.622   1
   4  10   0 1856.99 440.097   1
   4  10   0 2556.09 1875.00   1
   4 -14   0 1304.36 1418.97   1
   4 -14   0 1510.04 359.072   1
   4 -14   0 -3219.2 4463.29   1
  10   4   0 1127.77 419.321   1
  10   4   0 1882.27 447.368   1
 -14  10   0  751.04 277.978   1
 -14  10   0 2210.87 531.509   1
  -4  14   0 -314.68 3860.80   1
  -4  14   0  844.18 1289.13   1
  -4  14   0 1161.01 276.523   1
 -10  -4   0 1733.38 410.664   1
 -10  -4   0  914.82 402.008   1
  14 -10   0  777.35 277.978   1
  14 -10   0 1700.14 412.049   1
  14  -4   3  306.30 271.087   1
 -10  14   3 -843.84 1688.71   1
  -4 -10   3 6194.59 4470.22   1
 -14   4  -3  481.30 124.827   1
 -14   4  -3  587.26 306.786   1
  10 -14  -3 -806.44 1581.37   1
   4  10  -3  217.38 2653.04   1
   4  10  -3 1054.02 331.025   1
  10   4   3  453.60 297.022   1
  10   4   3  574.45 143.075   1
 -14  10   3 -243.42 729.224   1
 -10  -4  -3  494.46 124.757   1
 -10  -4  -3  459.49 321.779   1
  14 -10  -3  -74.58 675.207   1
  14  -4   6 1383.31 484.418   1
  14  -4   6 2054.71 487.534   1
 -10  14   6  954.64 2194.25   1
  -4 -10   6 -1072.4 1507.62   1
 -14   4  -6  939.40 388.504   1
 -14   4  -6 2101.45 497.922   1
  10 -14  -6 1001.04 2113.92   1
  10   4   6 1720.91 408.241   1
  10   4   6 1618.42 512.811   1
 -10  -4  -6 1556.44 369.806   1
 -10  -4  -6 1789.82 560.941   1
  14 -10  -6 -698.06 1278.39   1
  14  -4   9   63.43 255.090   1
 -14   4  -9 -129.15 219.390   1
 -14   4  -9  321.09  88.089   1
  10 -14  -9  195.84 481.301   1
  10   4   9  239.13 331.267   1
  10   4   9  175.59  62.188   1
 -14  10   9  881.92 904.085   1
 -10  -4  -9  174.24  59.557   1
 -10  -4  -9  128.88 339.646   1
  14 -10  -9  267.94 379.501   1
  14 -10  -9  635.04 998.960   1
  14  -3 -10 -652.01 943.905   1
 -14   3  10 -362.53 858.725   1
  11   3 -10  325.80 853.185   1
  11   3 -10 -443.21 184.903   1
 -11  -3  10 -1539.5 855.609   1
  14  -3  -7  744.11 1641.62   1
  -3 -11  -7  554.36 354.917   1
  -3 -11  -7 1136.08 1002.77   1
  -3 -11  -7  388.16 103.428   1
 -14   3   7 2294.67 1450.48   1
   3  11   7  257.86 447.368   1
   3  11   7  492.38 330.609   1
   3  11   7  614.96 154.259   1
  11   3  -7   51.52 371.191   1
  11   3  -7  565.44 1102.49   1
 -11  -3   7  101.35 977.838   1
  14  -3  -4 1812.67 1364.26   1
  14  -3  -4 1204.98 560.595   1
  -3 -11  -4 1123.96 317.590   1
  -3 -11  -4 3881.58 2850.07   1
  -3 -11  -4 1213.30 290.374   1
 -14   3   4  661.01 1160.32   1
 -14   3   4  576.52 703.254   1
   3  11   4 3767.31 2745.84   1
   3  11   4 1346.95 359.764   1
   3  11   4 1003.12 240.512   1
   3 -14  -4 1102.15 278.116   1
   3 -14  -4  954.64 227.112   1
  11   3  -4 2727.49 1887.81   1
  11   3  -4  214.68 374.307   1
 -14  11  -4  784.63 187.708   1
 -14  11  -4 1200.14 356.994   1
  -3  14   4 1053.32 285.838   1
  -3  14   4 1028.74 244.737   1
 -11  -3   4 3981.99 1961.56   1
 -11  -3   4  596.61 390.235   1
  14 -11   4 1162.05 345.117   1
  14 -11   4  612.53 148.130   1
  14  -3  -1 1350.07 511.080   1
 -11  14  -1  694.94 214.958   1
  -3 -11  -1  32223.  23231.   1
  -3 -11  -1  812.67 324.861   1
  -3 -11  -1 1572.71 373.268   1
 -14   3   1 1143.70 457.063   1
 -14   3   1 1338.99 349.723   1
  11 -14   1  520.43 171.849   1
   3  11   1  762.46 322.126   1
   3  11   1 1244.80 296.814   1
   3 -14  -1 2024.93 558.864   1
  11   3  -1 1392.66 730.955   1
  11   3  -1 1284.97 316.239   1
 -14  11  -1 1049.86 312.050   1
 -14  11  -1 1323.06 316.482   1
  -3  14   1 1843.83 590.720   1
 -11  -3   1 1377.42 668.974   1
  14 -11   1 1058.86 304.847   1
  14 -11   1 1218.14 291.897   1
  14  -3   2 2443.56 632.271   1
  14  -3   2 2706.37 640.927   1
 -11  14   2 3243.76 829.639   1
  -3 -11   2 2907.89 2106.30   1
  -3 -11   2 2002.77 1817.52   1
  -3 -11   2 2467.10 592.797   1
 -14   3  -2 2541.55 602.146   1
 -14   3  -2 2656.16 679.362   1
  11 -14  -2 3011.42 835.872   1
   3  11  -2 3950.83 2855.26   1
   3  11  -2  455.68 1659.62   1
   3  11  -2 2026.31 489.612   1
   3 -14   2 -418.97 1965.37   1
  11   3   2 3036.35 718.490   1
  11   3   2 2169.32 596.606   1
 -14  11   2 2402.35 749.999   1
 -11  -3  -2 2645.08 626.384   1
 -11  -3  -2 2151.31 589.335   1
  14  -3   5  578.95 335.561   1
  14  -3   5  770.08 185.907   1
 -11  14   5 -734.42 1036.01   1
 -14   3  -5  651.66 158.275   1
 -14   3  -5  395.43 294.252   1
   3  11  -5  193.25 1654.08   1
  11   3   5  994.81 355.609   1
  11   3   5  692.17 168.802   1
 -14  11   5  583.10 1498.27   1
  -3  14  -5  289.75 459.141   1
 -11  -3  -5 1117.73 408.241   1
 -11  -3  -5  973.34 234.037   1
  14  -3   8  603.18 386.080   1
  14  -3   8  673.48 165.408   1
 -14   3  -8 1137.46 419.667   1
  11   3   8  512.46 370.498   1
  11   3   8  725.07 178.843   1
 -14  11   8  218.28 981.301   1
 -11  -3  -8  594.87 370.498   1
 -11  -3  -8  621.54 153.774   1
  14  -3  11  146.64 249.342   1
  11   3  11 -280.26 323.095   1
 -11  -3 -11 -358.03 295.845   1
 -11  -3 -11   96.68  58.622   1
  14  -2 -11 -250.97 702.908   1
  14  -2 -11 -133.62 217.140   1
 -14   2  11  117.83 211.323   1
 -14   2  11 -198.86 635.733   1
  12   2 -11  -41.52 100.173   1
  12   2 -11 -660.32 718.836   1
 -12  -2  11 -484.07 589.335   1
  14  -2  -8 -872.92 1243.07   1
  -2 -12  -8  148.30 207.652   1
  -2 -12  -8  878.46 866.343   1
  -2 -12  -8  684.90 169.598   1
 -14   2   8  362.88 672.437   1
 -14   2   8  294.91 939.750   1
   2  12   8  756.23 645.775   1
   2  12   8  236.91 228.012   1
   2 -14  -8 1535.32 1218.84   1
  12   2  -8 -252.87 455.332   1
  12   2  -8 1063.02 352.146   1
  12   2  -8 -618.07 1171.40   1
  -2  14   8  949.45 787.395   1
 -12  -2   8 -205.78 514.542   1
 -12  -2   8 -1709.1 1210.18   1
  14  -2  -5  710.53 1779.78   1
  -2 -12  -5  805.05 327.181   1
  -2 -12  -5 3239.61 2407.89   1
  -2 -12  -5  409.28 103.947   1
 -14   2   5  782.20 739.265   1
 -14   2   5 -3416.2 1752.08   1
   2  12   5  311.32 267.174   1
   2  12   5  384.00  98.234   1
   2  12   5 2581.71 1906.16   1
   2 -14  -5 1427.28 373.615   1
   2 -14  -5  284.87 692.174   1
   2 -14  -5  738.92 178.255   1
  12   2  -5 -2308.2 1584.83   1
  12   2  -5  442.52 522.853   1
 -14  12  -5  529.09 241.967   1
  -2  14   5  528.05 129.709   1
  -2  14   5 1186.98 328.255   1
  -2  14   5 1060.94 980.955   1
 -12  -2   5    3.87 1596.26   1
 -12  -2   5  754.15 604.916   1
  14 -12   5  865.30 294.979   1
  14  -2  -2 1952.91 1072.02   1
  14  -2  -2  522.85 191.239   1
 -12  14  -2 1415.51 355.609   1
  -2 -12  -2  23719.  17102.   1
  -2 -12  -2 1627.08 427.285   1
  -2 -12  -2 1151.66 275.242   1
 -14   2   2 2620.15 1063.36   1
 -14   2   2 1340.72 353.531   1
  12 -14   2 1702.56 410.664   1
   2  12   2  29165.  21028.   1
   2  12   2 2038.09 522.506   1
   2 -14  -2 2012.81 1599.38   1
   2 -14  -2 1857.69 444.598   1
   2 -14  -2 1032.55 246.918   1
  12   2  -2 3017.31 1120.50   1
  12   2  -2  626.38 201.766   1
 -14  12  -2  960.18 228.116   1
 -14  12  -2 1490.30 388.158   1
  -2  14   2 1292.59 1086.56   1
  -2  14   2  721.95 174.827   1
  -2  14   2 1852.84 462.603   1
 -12  -2   2 3490.30 1255.54   1
  14 -12   2  800.55 191.032   1
  14  -2   1 7960.52 1878.46   1
 -12  14   1 6416.20 1444.25   1
  -2 -12   1 6575.48 1554.02   1
  -2 -12   1 5872.57 1593.14   1
  -2 -12   1  25405.  18317.   1
 -14   2  -1 7932.82 1816.48   1
 -14   2  -1 5869.11 1386.08   1
  12 -14  -1 6121.88 1382.27   1
   2  12  -1 7860.10 1856.99   1
   2  12  -1 6260.38 1758.31   1
   2  12  -1  25360.  18286.   1
   2 -14   1 2133.31 2950.14   1
   2 -14   1 6232.68 2678.67   1
   2 -14   1 7032.54 1661.70   1
  12   2   1 6295.01 1469.18   1
  12   2   1 6350.41 1498.96   1
 -14  12   1 6454.29 1495.84   1
 -14  12   1 7901.65 1922.78   1
  -2  14  -1 6859.41 2521.12   1
  -2  14  -1 8334.48 1968.49   1
 -12  -2  -1 6426.59 1515.93   1
 -12  -2  -1 6436.97 1500.00   1
  14 -12  -1 7216.06 1656.85   1
  14 -12  -1 4941.13 1212.26   1
  14  -2   4  181.16 267.070   1
  14  -2   4  168.77  62.708   1
 -12  14   4  913.78 1320.29   1
  -2 -12   4  352.49 1321.67   1
 -14   2  -4  141.20 258.275   1
 -14   2  -4  435.25 113.781   1
  12 -14  -4 -227.49 1259.00   1
   2  12  -4 -513.50 1447.71   1
   2 -14   4 1449.44 1069.25   1
  12   2   4  383.31 276.766   1
  12   2   4  193.63  69.529   1
 -14  12   4  996.54 1319.94   1
  -2  14  -4  414.13 1076.52   1
 -12  -2  -4  395.08 289.196   1
 -12  -2  -4  380.89 105.228   1
  14 -12  -4 -2298.1 1369.46   1
  14  -2   7 1706.02 541.551   1
 -14   2  -7 2053.32 592.105   1
  12 -14  -7 -120.64 646.467   1
   2 -14   7   56.58 183.691   1
  12   2   7 2065.79 629.154   1
 -14  12   7 -531.86 1061.29   1
  -2  14  -7  103.60 188.054   1
 -12  -2  -7 1809.21 552.977   1
  14 -12  -7  -71.40 565.789   1
  14  -2  10   62.95 306.683   1
 -14   2 -10 -195.84 276.904   1
 -14   2 -10   31.68  47.853   1
  12   2  10 -119.53 387.465   1
  12   2  10  -51.77  53.289   1
 -12  -2 -10   71.54 307.202   1
  14  -1 -12 -490.65 743.074   1
  13   1 -12 -101.21 707.409   1
  14  -1  -9  555.05 938.365   1
  -1 -13  -9  397.51 110.976   1
  -1 -13  -9   52.18 427.631   1
 -14   1   9 -373.61 798.476   1
   1  13   9  259.66  86.323   1
  13   1  -9 -1880.9 1002.42   1
 -13  -1   9 -123.72 506.578   1
  14  -1  -6  543.28 1524.24   1
  -1 -13  -6  286.74 303.497   1
  -1 -13  -6  145.84  56.544   1
  -1 -13  -6 2170.70 1648.89   1
 -14   1   6 -656.86 1584.49   1
 -14   1   6 1054.36 509.349   1
   1  13   6 2694.94 1990.30   1
   1  13   6  157.65  58.345   1
   1  13   6  326.11 289.681   1
   1 -14  -6  530.12 269.148   1
  13   1  -6  783.59 1431.79   1
  -1  14   6  729.92 290.062   1
 -13  -1   6 1448.41 1685.94   1
  14  -1  -3  -28.19 741.343   1
  -1 -13  -3  562.33 234.730   1
  -1 -13  -3 2287.05 1695.64   1
 -14   1   3  275.17 799.168   1
  13 -14   3 1491.69 378.116   1
   1  13   3  646.81 161.115   1
   1  13   3  784.28 265.928   1
   1  13   3 3095.56 2255.54   1
   1 -14  -3  886.43 255.021   1
   1 -14  -3  574.10 144.010   1
  13   1  -3 1487.19 827.215   1
  13   1  -3 1456.02 430.055   1
 -14  13  -3 1157.89 351.800   1
  -1  14   3 1153.39 316.724   1
  -1  14   3  821.33 200.104   1
 -13  -1   3  734.42 331.232   1
  14  -1   0 5231.99 1251.73   1
  14  -1   0 4186.28 988.919   1
 -13  14   0 5740.99 1293.28   1
 -13  14   0 5034.62 1191.13   1
  -1 -13   0  45499.  32812.   1
  -1 -13   0 3930.05 927.977   1
  -1 -13   0 5069.25 1341.07   1
 -14   1   0 5862.18 1400.97   1
 -14   1   0 4435.59 1047.78   1
  13 -14   0 3538.78 835.872   1
  13 -14   0 4861.49 1097.99   1
   1  13   0  43213.  31160.   1
   1  13   0 4193.21 1120.50   1
   1  13   0 3843.49 906.855   1
   1 -14   0 2997.57 906.509   1
   1 -14   0 4307.48 1016.62   1
  13   1   0 3808.86 900.276   1
  13   1   0 3968.14 964.334   1
 -14  13   0 3833.10 907.894   1
  -1  14   0 3891.96 1087.60   1
  -1  14   0 3905.81 922.090   1
 -13  -1   0 4671.05 1137.81   1
 -13  -1   0 3601.10 850.761   1
  14 -13   0 3576.87 847.298   1
  14 -13   0 4909.97 1112.88   1
  14  -1   3 1816.83 527.700   1
  14  -1   3 1363.57 326.177   1
 -13  14   3  200.21 676.938   1
  -1 -13   3 -446.33 1510.39   1
 -14   1  -3 2280.47 603.878   1
 -14   1  -3 1269.39 303.670   1
  13 -14  -3  322.44 704.985   1
   1  13  -3 1196.67 396.468   1
   1  13  -3 -1643.4 1180.75   1
   1 -14   3 -710.87 1413.43   1
   1 -14   3  963.64 358.725   1
  13   1   3 1325.14 423.822   1
  13   1   3 1644.74 391.966   1
 -14  13   3 -235.21 738.573   1
  -1  14  -3 1855.61 527.008   1
 -13  -1  -3 1613.23 490.650   1
 -13  -1  -3 1234.42 295.845   1
  14 -13  -3  992.73 677.285   1
  14  -1   6 3881.58 958.102   1
  14  -1   6 4349.03 1026.66   1
 -13  14   6  802.28 1043.97   1
 -14   1  -6 4047.78 1012.12   1
 -14   1  -6 4477.14 1057.13   1
  13 -14  -6 1405.82 1088.64   1
  13   1   6 2687.32 708.102   1
  13   1   6 4317.86 1020.08   1
 -13  -1  -6 3282.55 835.872   1
 -13  -1  -6 4397.50 1039.13   1
  14 -13  -6 1602.49 1256.92   1
  14  -1   9  190.37 411.357   1
 -14   1  -9  349.72 395.083   1
 -14   1  -9   42.24  42.071   1
  13   1   9  516.62 431.786   1
  13   1   9  125.62  58.483   1
 -13  -1  -9  243.84 378.116   1
 -13  -1  -9  127.39  52.285   1
  14  -1  12  147.09 347.299   1
  13   1  12  366.34 396.468   1
   0 -14 -10  376.38 389.889   1
  14   0 -10  -69.88 196.953   1
  14   0 -10 -643.00 859.071   1
 -14   0  10  -60.35 185.734   1
 -14   0  10  351.11 670.359   1
   0 -14  -7   47.75 227.389   1
   0 -14  -7  479.92 573.060   1
   0 -14  -7  186.60  64.612   1
  14   0  -7  777.70 1864.61   1
   0  14   7  493.07 459.833   1
   0  14   7  158.21  60.145   1
   0  14   7  212.53 231.786   1
 -14   0   7  358.73 1454.98   1
   0 -14  -4 2191.13 530.470   1
   0 -14  -4  704.29 674.861   1
   0 -14  -4 3063.36 724.722   1
  14   0  -4 3201.17 840.719   1
 -14  14  -4 2805.75 664.819   1
   0  14   4 2550.90 603.531   1
   0  14   4  765.93 622.922   1
   0  14   4 1933.17 475.761   1
 -14   0   4  377.42 948.406   1
   0 -14  -1  514.54 313.746   1
  14   0  -1 1200.83 589.335   1
 -14  14  -1  697.37 234.383   1
 -14  14  -1  868.77 208.345   1
   0  14   1  322.19 394.736   1
   0  14   1  663.43 164.162   1
 -14   0   1  411.01 442.174   1
  14 -14   1  472.64 184.591   1
  14 -14   1  559.56 134.453   1
   0 -14   2 1631.92 1379.85   1
   0 -14   2 -1574.8 2334.14   1
  14   0   2  769.39 370.152   1
  14   0   2 1075.14 260.803   1
 -14  14   2 1036.01 453.254   1
   0  14  -2 -1275.3 2046.40   1
   0  14  -2   17.76 1117.03   1
   0  14  -2  765.93 212.881   1
 -14   0  -2 1262.81 303.566   1
 -14   0  -2  785.32 359.764   1
  14 -14  -2  698.41 471.260   1
   0 -14   5 1391.97 473.337   1
  14   0   5 4653.73 1093.84   1
 -14  14   5 2640.93 1379.15   1
   0  14  -5 1443.21 488.227   1
 -14   0  -5 4473.68 1068.21   1
  14 -14  -5 1093.84 1143.00   1
   0 -14   8 -241.10 216.343   1
  14   0   8 1806.44 581.371   1
 -14  14   8  166.41 781.855   1
   0  14  -8  214.16 202.908   1
 -14   0  -8 1862.53 587.950   1
  14   0  11  -90.65 429.709   1
 -14   0 -11  268.42 356.302   1
  15  -7 -11  -90.13 690.789   1
 -15   7  11  -46.71 677.977   1
   7   8  11   66.76 283.033   1
   7 -15 -11 -278.15 384.002   1
  15  -7  -8  471.95 1252.42   1
  15  -7  -8    5.16 344.494   1
  -7  -8  -8  435.25 352.146   1
  -7  -8  -8  423.82 114.785   1
 -15   7   8  -57.65 1037.40   1
   7   8   8  136.67 341.170   1
   7   8   8  360.11 100.277   1
   7 -15  -8  982.69 983.032   1
   8   7  -8 1463.64 1449.79   1
 -15   8  -8 -204.02 228.428   1
  -7  15   8 -192.83 542.243   1
  -8  -7   8  402.35 1261.77   1
  15  -8   8   66.24 257.271   1
  15  -7  -5  542.94 1592.10   1
  -7  -8  -5  684.21 168.109   1
  -7  -8  -5  733.73 327.839   1
 -15   7   5 -329.33 1609.07   1
   7   8   5  512.46 127.943   1
   7   8   5  565.10 294.390   1
   7 -15  -5 2750.34 2618.76   1
   8   7  -5  997.58 1609.76   1
   8   7  -5 1457.75 540.166   1
 -15   8  -5  517.31 309.903   1
 -15   8  -5  825.14 198.546   1
  -7  15   5 2470.57 2326.18   1
  -8  -7   5 -550.55 1574.79   1
  15  -8   5 1328.95 315.858   1
  15  -8   5 1552.63 485.803   1
  15  -7  -2 1421.74 853.877   1
  15  -7  -2 1440.44 447.368   1
  -8  15  -2 3368.76 1123.27   1
  -7  -8  -2 1028.74 365.997   1
  -7  -8  -2 1303.67 312.015   1
 -15   7   2 1967.10 753.808   1
   7   8   2 1195.98 411.357   1
   7   8   2 1281.16 307.029   1
   7 -15  -2 1071.33 254.051   1
   7 -15  -2 1229.92 3007.27   1
   8   7  -2  265.96 734.418   1
   8   7  -2  787.40 210.214   1
 -15   8  -2 1239.96 297.853   1
 -15   8  -2 1745.50 466.412   1
  -7  15   2 2948.06 4134.34   1
  -7  15   2 1546.05 365.651   1
  -8  -7   2 1738.57 868.420   1
  -8  -7   2  988.92 254.501   1
  15  -8   2 1039.47 250.415   1
  15  -8   2 2059.90 520.775   1
  15  -7   1  11427. 2564.40   1
  15  -7   1  11749. 2771.12   1
  -8  15   1  13823. 3256.23   1
  -7  -8   1  13580. 3235.80   1
 -15   7  -1  13123. 3095.22   1
 -15   7  -1  11510. 2581.37   1
   8 -15  -1  10783. 2541.90   1
   7   8  -1  10959. 2585.18   1
   7   8  -1  12458. 2944.94   1
   7 -15   1 9324.78 2202.91   1
   8   7   1 9688.36 2284.28   1
   8   7   1  12348. 2791.20   1
 -15   8   1  14449. 3417.59   1
 -15   8   1  10426. 2376.73   1
  -7  15  -1 9574.09 2259.69   1
  -8  -7  -1  11343. 2582.41   1
  -8  -7  -1  11184. 2637.46   1
  15  -8  -1 9414.81 2140.93   1
  15  -8  -1  15717. 3715.37   1
  15  -7   4  395.78 271.572   1
  15  -7   4  257.34  69.079   1
  -7  -8   4 -497.58 2041.20   1
 -15   7  -4   96.54 242.624   1
 -15   7  -4  214.30  62.985   1
   7   8  -4 -3206.0 1843.83   1
   7   8  -4   74.31 293.455   1
   8   7   4  127.15  57.202   1
   8   7   4  496.88 294.460   1
 -15   8   4 1039.82 1021.12   1
  -7  15  -4  570.64 420.706   1
  -8  -7  -4   52.94 255.055   1
  -8  -7  -4   93.56  56.717   1
  15  -8  -4 -183.79 1087.95   1
  15  -8  -4 -1599.4 1915.16   1
  15  -7   7  713.30 415.512   1
  15  -7   7  417.94 111.184   1
  -7  -8   7 -981.99 1420.36   1
 -15   7  -7  418.28 368.767   1
   7   8  -7 -140.17 1435.59   1
   8   7   7  506.58 386.426   1
   8   7   7  587.60 149.377   1
 -15   8   7  942.17 1188.36   1
  -8  -7  -7  512.46 370.498   1
  -8  -7  -7  655.47 164.370   1
  15  -8  -7 -1485.8 1312.67   1
  -7  -8  10 -254.78 148.303   1
   7   8 -10  -73.37 137.846   1
   8   7  10  -14.29 310.734   1
 -15   8  10   10.87 761.080   1
  -8  -7 -10  157.69 295.256   1
  15  -8 -10  290.06 783.933   1
 -15   6  12  389.54 596.952   1
  15  -6  -9   53.32 1081.37   1
  -6  -9  -9  243.73 293.386   1
 -15   6   9 1002.42 1083.45   1
   6   9   9  696.68 369.113   1
   9   6  -9  269.18 943.559   1
  -9  -6   9   83.86 899.930   1
  15  -6  -6 1691.13 1388.85   1
  -6  -9  -6  108.66  52.493   1
 -15   6   6 -372.92 1530.47   1
   6   9   6  361.84 368.767   1
   6   9   6   93.73  50.035   1
   9   6  -6  769.39 1401.66   1
 -15   9  -6   15.71 343.525   1
 -15   9  -6  213.57  68.559   1
  -9  -6   6 -1408.9 1734.42   1
  -9  -6   6 -212.98 427.977   1
  15  -9   6  486.50 390.581   1
  15  -6  -3  903.74 782.201   1
  -6  -9  -3 2415.16 571.675   1
 -15   6   3  722.64 840.027   1
   6   9   3 1207.76 385.387   1
   6   9   3 1806.44 429.016   1
   6 -15  -3 1927.98 455.332   1
   9   6  -3 1118.77 309.106   1
   9   6  -3 1026.31 1243.07   1
 -15   9  -3 1370.50 383.656   1
 -15   9  -3 2439.75 577.562   1
  -6  15   3 2019.73 456.371   1
  -6  15   3 2118.42 500.692   1
  -9  -6   3  514.54 1253.46   1
  15  -9   3 1395.08 378.116   1
  15  -9   3 2145.77 507.617   1
  15  -6   0 5315.09 1254.85   1
  15  -6   0 3601.10 852.146   1
  -9  15   0 3497.23 824.791   1
  -6  -9   0 4307.48 1016.62   1
 -15   6   0 4826.87 1145.08   1
 -15   6   0 3396.46 805.401   1
   9 -15   0 3483.38 821.329   1
   6   9   0 4826.87 1139.54   1
   6   9   0 6371.19 1568.90   1
   6 -15   0 4148.20 979.223   1
   9   6   0 5474.37 1292.93   1
   9   6   0 5657.89 1338.99   1
 -15   9   0 4331.71 1011.77   1
  -6  15   0 3569.94 842.797   1
  -9  -6   0 4411.35 1073.75   1
  -9  -6   0 4009.69 945.636   1
  15  -9   0 4909.97 1140.23   1
  15  -9   0 2711.91 644.390   1
  15  -6   3 1297.78 389.196   1
  15  -6   3 1237.53 297.056   1
  -9  15   3 -448.41 3103.18   1
  -6  -9   3 1356.99 384.002   1
  -6  -9   3 1728.18 1950.83   1
 -15   6  -3 1272.16 373.961   1
 -15   6  -3  859.07 211.046   1
   9 -15  -3 3268.35 3947.36   1
   6   9  -3 3071.33 1970.91   1
   6   9  -3 1448.06 384.002   1
   9   6   3 1398.20 427.285   1
   9   6   3 1493.07 355.263   1
 -15   9   3  121.68 843.836   1
  -6  15  -3 3559.55 1308.86   1
  -9  -6  -3 1162.40 278.324   1
  -9  -6  -3 1412.05 438.711   1
  15  -9  -3 1554.36 1025.62   1
  15  -9  -3  631.58 736.495   1
  15  -6   6  589.33 378.116   1
  -9  15   6 2257.96 2465.72   1
  -6  -9   6 -716.07 1168.63   1
 -15   6  -6  854.92 375.346   1
   9 -15  -6 -876.73 2142.31   1
   6   9  -6 -539.13 1285.32   1
   6   9  -6  156.41 330.713   1
   9   6   6  351.11 348.684   1
   9   6   6   27.60  48.996   1
 -15   9   6  379.15 1363.57   1
  -9  -6  -6  850.07 415.512   1
  15  -9  -6 -359.76 255.713   1
  15  -9  -6 -142.80 1479.57   1
  15  -6   9  163.82 286.149   1
  -6  -9   9  -12.94 853.531   1
  -6  -9   9  -58.00 207.756   1
 -15   6  -9  290.96 249.619   1
   9 -15  -9 -294.15 551.246   1
   9   6   9   70.01 372.576   1
   9   6   9   41.90  51.212   1
 -15   9   9  629.50 922.783   1
  -9  -6  -9  132.58 384.349   1
  15  -9  -9  200.52 984.071   1
  15  -5 -10  988.57 996.190   1
  -5 -10 -10   28.74  59.834   1
 -15   5  10 1090.37 863.226   1
   5  10  10   -3.22 272.299   1
   5 -15 -10   33.23 385.041   1
  10   5 -10 -144.67 828.254   1
 -10  -5  10   79.09 675.900   1
 -10  -5  10  211.08 129.155   1
  15  -5  -7  793.28 1730.95   1
  -5 -10  -7  645.43 361.842   1
  -5 -10  -7  563.02 142.590   1
 -15   5   7  221.81 1521.81   1
   5  10   7  768.70 189.196   1
   5 -15  -7  848.34 831.717   1
  10   5  -7  579.64 1129.85   1
  10   5  -7  238.23 369.113   1
 -15  10  -7  374.65 250.000   1
  -5  15   7  720.57 691.828   1
 -10  -5   7  790.86 998.268   1
  15 -10   7  528.05 251.870   1
  15  -5  -4  310.42 988.919   1
  -5 -10  -4  393.70 239.162   1
 -15   5   4  376.38 918.628   1
 -15   5   4 -336.39 1078.25   1
   5  10   4  400.62 106.890   1
   5  10   4  388.16 259.730   1
   5 -15  -4 3954.29 3164.47   1
  10   5  -4 2787.74 1708.10   1
 -15  10  -4  411.36 262.223   1
 -15  10  -4  190.24  56.614   1
  -5  15   4  298.68  76.697   1
  -5  15   4  568.21 179.640   1
 -10  -5   4  454.64 1623.61   1
  15 -10   4  572.71 309.660   1
  15  -5  -1  674.86 386.080   1
  -5 -10  -1  782.89 362.881   1
  -5 -10  -1 1655.12 393.005   1
 -15   5   1 1185.94 443.559   1
   5  10   1  460.18 319.044   1
   5  10   1  999.65 240.027   1
   5 -15  -1 1996.54 3407.54   1
   5 -15  -1  525.28 333.899   1
   5 -15  -1  942.17 226.212   1
  10   5  -1  901.66 226.523   1
  10   5  -1 1209.49 826.177   1
 -15  10  -1 1419.67 390.235   1
 -15  10  -1 1008.66 248.857   1
  -5  15   1 3029.43 4020.08   1
  -5  15   1 1051.59 537.396   1
  -5  15   1 1637.12 388.504   1
 -10  -5   1 2628.11 993.420   1
  15 -10   1  929.36 227.701   1
  15 -10   1 1807.48 462.257   1
  15  -5   2 3207.06 778.393   1
  15  -5   2 3278.39 775.276   1
 -10  15   2 3229.22 808.863   1
  -5 -10   2 2429.71 583.448   1
 -15   5  -2 2770.43 689.057   1
 -15   5  -2 2975.41 705.332   1
  10 -15  -2 2896.12 739.265   1
   5  10  -2 3099.03 1483.38   1
   5  10  -2 3531.85 840.373   1
   5 -15   2 3947.36 964.334   1
  10   5   2 2402.35 637.118   1
  10   5   2 3500.69 827.562   1
 -15  10   2 1871.19 662.742   1
  -5  15  -2 5893.35 1413.43   1
 -10  -5  -2 3535.32 835.526   1
 -10  -5  -2 2807.48 722.645   1
  15 -10  -2 2820.63 883.309   1
  15 -10  -2 2451.87 793.282   1
  15  -5   5 2139.89 592.797   1
  15  -5   5 1555.75 370.498   1
  -5 -10   5  711.22 1196.33   1
  -5 -10   5 2011.77 658.240   1
 -15   5  -5 2069.60 588.988   1
 -15   5  -5 1742.03 414.127   1
   5  10  -5 1376.38 505.540   1
   5  10  -5   -3.89 984.417   1
  10   5   5 1286.01 412.049   1
  10   5   5 1885.39 447.714   1
 -15  10   5 -173.20 1534.62   1
 -10  -5  -5 1400.62 446.329   1
 -10  -5  -5 1908.59 453.254   1
  15 -10  -5 1392.31 1439.75   1
  15  -5   8  186.39 353.185   1
  15  -5   8  484.76 125.242   1
  -5 -10   8 1198.41 1168.63   1
 -15   5  -8  798.48 378.116   1
 -15   5  -8  358.38  95.464   1
   5  10  -8 -1193.6 1094.18   1
  10   5   8  431.09 386.080   1
 -15  10   8 1327.56 1000.69   1
 -10  -5  -8  340.72 383.310   1
  15 -10  -8  515.23 1253.81   1
  10   5  11 -144.74 351.108   1
 -10  -5 -11  186.11 359.764   1
  15  -4 -11  -59.31 745.844   1
 -15   4  11  278.57 700.484   1
  11   4 -11 -225.38 729.570   1
  11   4 -11   80.23 102.043   1
 -11  -4  11 -227.94 587.950   1
  15  -4  -8 -1116.0 1254.85   1
  -4 -11  -8    3.24 311.426   1
  -4 -11  -8  215.34  70.083   1
 -15   4   8 -385.73 1006.92   1
   4  11   8  300.59 327.043   1
  11   4  -8 -347.99 1228.88   1
 -11  -4   8  515.23 1149.93   1
 -11  -4   8  347.99 199.169   1
  15  -4  -5 1957.06 1704.64   1
  -4 -11  -5 1443.56 426.939   1
  -4 -11  -5 1494.80 355.955   1
 -15   4   5   38.40 1467.45   1
   4  11   5 1582.41 376.038   1
   4  11   5 1276.31 392.659   1
   4 -15  -5 1456.37 345.706   1
  11   4  -5 -516.27 1517.66   1
  11   4  -5 1881.58 544.667   1
 -15  11  -5 1013.16 385.041   1
 -15  11  -5 1983.72 469.875   1
  -4  15   5 1465.37 348.338   1
 -11  -4   5 1818.90 1651.31   1
 -11  -4   5 1672.44 567.520   1
  15 -11   5 1416.20 452.908   1
  15  -4  -2  593.49 870.151   1
  -4 -11  -2  905.82 318.074   1
  -4 -11  -2  495.84 126.766   1
 -15   4   2 1876.73 811.980   1
 -15   4   2  668.97 245.187   1
   4  11   2 1025.97 355.263   1
   4  11   2  762.46 186.634   1
   4 -15  -2  893.35 236.600   1
  11   4  -2 1886.42 833.102   1
 -15  11  -2  336.39 196.156   1
 -15  11  -2  420.71 113.296   1
  -4  15   2 1038.78 286.496   1
  -4  15   2  504.15 125.346   1
 -11  -4   2  139.34 902.354   1
 -11  -4   2  439.40 159.037   1
  15 -11   2  503.46 211.080   1
  15 -11   2  372.23  97.922   1
  15  -4   1  531.16 319.771   1
  15  -4   1 1360.80 330.020   1
 -11  15   1 1593.49 377.077   1
  -4 -11   1 1158.93 725.761   1
 -15   4  -1  587.60 320.914   1
  11 -15  -1 1086.22 271.537   1
   4  11  -1 1072.37 264.473   1
   4  11  -1 1414.13 733.725   1
   4 -15   1 1640.23 1625.34   1
   4 -15   1 1543.97 376.731   1
  11   4   1  772.51 189.716   1
  11   4   1 1792.93 551.938   1
 -15  11   1 1088.64 438.711   1
  -4  15  -1  670.36 198.615   1
 -11  -4  -1  867.73 211.530   1
  15 -11  -1 1107.69 413.781   1
  15 -11  -1 1284.28 371.191   1
  15  -4   4 1013.50 352.146   1
  15  -4   4 1766.27 419.667   1
 -11  15   4  321.99 757.963   1
 -15   4  -4  953.60 340.616   1
 -15   4  -4 1438.36 344.356   1
  11 -15  -4  448.75 971.259   1
  11 -15  -4 -332.62 856.301   1
   4  11  -4 1338.64 1412.05   1
   4  11  -4 1135.04 392.313   1
  11   4   4 1498.27 464.335   1
  11   4   4 1324.10 317.936   1
 -15  11   4 1495.84 995.844   1
 -11  -4  -4 1612.88 488.227   1
  15 -11  -4  509.69 1056.09   1
  15  -4   7  718.49 405.124   1
  15  -4   7  991.34 240.304   1
  -4 -11   7  398.89 1155.12   1
 -15   4  -7  578.25 358.379   1
 -15   4  -7  823.41 200.588   1
  11 -15  -7 -501.73 722.991   1
   4  11  -7  -50.48 1084.83   1
  11   4   7  692.52 461.911   1
 -15  11   7  170.67 1084.83   1
 -11  -4  -7  442.52 428.324   1
  15 -11  -7 -587.95 1163.43   1
  15  -4  10  193.91 311.565   1
 -15   4 -10  135.77 282.964   1
  11   4  10   73.75  57.583   1
  11   4  10  243.97 436.980   1
 -11  -4 -10  102.39 353.531   1
 -11  -4 -10   66.59  50.173   1
  15  -3 -12 -297.30 738.919   1
  12   3 -12 -1172.4 788.780   1
  15  -3  -9  376.38 347.991   1
  15  -3  -9 -243.94 890.581   1
  -3 -12  -9   93.07 252.112   1
  -3 -12  -9  189.16  67.451   1
 -15   3   9  -28.14 205.090   1
 -15   3   9  141.72 742.382   1
 -15   3   9  432.48 183.587   1
   3  12   9  162.12  66.240   1
   3  12   9  278.95 278.878   1
   3 -15  -9  343.77 436.288   1
  12   3  -9 -1075.1 965.027   1
  15  -3  -6 1649.58 1769.39   1
  15  -3  -6  920.01 472.299   1
  -3 -12  -6  783.24 359.418   1
  -3 -12  -6  743.07 181.890   1
 -15   3   6 1711.22 1671.40   1
 -15   3   6  659.97 425.554   1
   3  12   6 1190.44 433.864   1
   3  12   6  584.83 145.672   1
   3 -15  -6 1552.63 1320.98   1
   3 -15  -6  458.45 117.382   1
  12   3  -6 -745.84 1385.39   1
 -15  12  -6  593.49 242.763   1
  -3  15   6  798.48 193.906   1
  -3  15   6 3446.33 2561.63   1
 -12  -3   6 -1308.5 1466.41   1
  15 -12   6  539.13 241.690   1
  15  -3  -3  865.30 818.905   1
  15  -3  -3  228.74 315.893   1
  -3 -12  -3  772.16 286.322   1
  -3 -12  -3  192.76  62.188   1
 -15   3   3 2049.51 1004.15   1
   3  12   3  866.00 293.421   1
   3  12   3  199.27  67.521   1
   3 -15  -3 1288.09 314.058   1
   3 -15  -3  471.26 786.357   1
  12   3  -3  160.08 706.717   1
 -15  12  -3 1355.26 396.814   1
  -3  15   3 1677.63 1339.68   1
  -3  15   3 1447.02 364.266   1
 -12  -3   3 -146.23 247.853   1
 -12  -3   3  820.98 813.019   1
  15 -12   3 1738.57 478.531   1
  15  -3   0 1270.43 496.537   1
  15  -3   0  981.65 238.746   1
 -12  15   0  848.68 231.613   1
  -3 -12   0 1448.06 804.362   1
  -3 -12   0  965.37 231.717   1
 -15   3   0  742.04 183.379   1
 -15   3   0 1039.47 475.069   1
  12 -15   0 1023.20 258.345   1
   3  12   0  774.58 186.253   1
   3  12   0 1632.62 828.254   1
   3 -15   0 1245.15 964.334   1
  12   3   0  300.87 310.180   1
  12   3   0 1697.37 405.471   1
 -15  12   0  770.43 269.944   1
 -15  12   0 1218.14 303.220   1
  -3  15   0   25.32 937.326   1
  -3  15   0  259.87 2972.99   1
 -12  -3   0 1103.53 264.335   1
 -12  -3   0  317.73 372.230   1
  15 -12   0 1530.82 371.883   1
  15  -3   3 1273.89 426.939   1
  15  -3   3 1140.23 274.723   1
 -12  15   3   96.50 731.994   1
  -3 -12   3  460.53 1377.77   1
  -3 -12   3  501.73 270.671   1
 -15   3  -3  994.11 240.581   1
 -15   3  -3 1437.33 456.024   1
  12 -15  -3 -870.84 739.612   1
   3  12  -3 -926.59 1262.46   1
   3 -15   3 1387.46 455.332   1
  12   3   3  416.90 306.509   1
  12   3   3  816.48 199.411   1
 -15  12   3 -705.33 821.675   1
 -12  -3  -3  882.62 214.266   1
 -12  -3  -3  684.56 351.108   1
  15 -12  -3   23.11 726.107   1
  15 -12  -3  748.96 708.794   1
  15  -3   6 1599.03 560.595   1
  -3 -12   6 2436.63 1608.38   1
  -3 -12   6 -403.39 325.104   1
 -15   3  -6 1752.42 557.132   1
   3  12  -6  817.87 1358.38   1
   3 -15   6   77.87 181.198   1
  12   3   6  858.72 395.775   1
 -15  12   6  837.26 1453.95   1
 -12  -3  -6 1105.61 439.404   1
  15 -12  -6 -187.29 1431.44   1
  15  -3   9  343.70 385.734   1
  15  -3   9  313.26  87.119   1
 -15   3  -9  158.86  55.159   1
  12   3   9   41.24 411.011   1
  12   3   9  226.00  72.091   1
 -15  12   9 -366.00 649.584   1
 -12  -3  -9  203.70 396.121   1
 -12  -3  -9  141.14  55.505   1
  15 -12  -9 -197.75 761.772   1
  15  -3  12  133.24 334.141   1
  12   3  12  126.77 411.011   1
  15  -2 -10 -1143.4 899.237   1
 -15   2  10 -581.02 692.174   1
  13   2 -10  730.61 859.071   1
 -13  -2  10  -93.42 659.279   1
  15  -2  -7 -297.65 1657.20   1
  -2 -13  -7  318.77 312.327   1
  -2 -13  -7  545.71 140.616   1
 -15   2   7  375.35 1516.27   1
   2  13   7  257.51 305.955   1
   2  13   7  557.13 141.205   1
  13   2  -7 1126.38 428.670   1
  13   2  -7 1181.09 1850.41   1
  -2  15   7  543.97 137.223   1
 -13  -2   7 -2725.8 1625.00   1
  15  -2  -4 1022.51 1007.96   1
  15  -2  -4  201.25 318.767   1
  -2 -13  -4  699.45 268.871   1
  -2 -13  -4  625.35 157.929   1
 -15   2   4  539.13 893.351   1
 -15   2   4  818.91 417.936   1
   2  13   4 1092.45 331.163   1
   2  13   4  689.06 169.633   1
   2 -15  -4  377.42 194.494   1
  13   2  -4  602.49 996.883   1
 -15  13  -4  186.74 265.443   1
  -2  15   4  442.17 225.485   1
  -2  15   4  481.99 121.918   1
 -13  -2   4  707.06 962.257   1
  15 -13   4  415.51 274.619   1
  15  -2  -1  667.94 465.027   1
 -13  15  -1  888.50 283.137   1
  -2 -13  -1 1040.86 249.134   1
  -2 -13  -1  815.44 361.495   1
 -15   2   1  639.54 426.246   1
  13 -15   1 1375.69 361.495   1
   2  13   1 1290.16 308.691   1
   2  13   1  597.64 360.457   1
   2 -15  -1  990.65 408.587   1
   2 -15  -1  672.09 164.439   1
  13   2  -1  794.32 591.066   1
 -15  13  -1  535.66 232.444   1
 -15  13  -1  679.71 168.802   1
  -2  15   1 1872.57 700.830   1
  -2  15   1  654.43 162.050   1
 -13  -2   1 2129.50 726.454   1
  15 -13   1  575.83 222.991   1
  15 -13   1  712.60 174.169   1
  15  -2   2 1034.28 389.543   1
  15  -2   2  617.38 157.444   1
 -13  15   2  883.66 394.044   1
  -2 -13   2 1403.05 1350.07   1
  -2 -13   2  520.78 166.447   1
 -15   2  -2 1015.93 368.074   1
 -15   2  -2  749.31 187.188   1
  13 -15  -2 1584.83 551.246   1
   2  13  -2  840.37 230.159   1
   2  13  -2  971.61 1210.18   1
   2 -15   2  214.06 926.246   1
  13   2   2  498.96 335.353   1
  13   2   2 1004.85 244.737   1
 -15  13   2  185.70 767.312   1
  -2  15  -2 -1012.1 963.295   1
 -13  -2  -2  602.15 351.108   1
 -13  -2  -2 1135.73 274.030   1
  15 -13  -2 1048.13 533.933   1
  15 -13  -2 2313.02 1128.81   1
  15  -2   5 1389.20 446.675   1
  15  -2   5 1980.95 470.221   1
 -13  15   5  980.61 1002.08   1
  -2 -13   5 1107.34 1348.68   1
  -2 -13   5 1831.72 527.354   1
 -15   2  -5 1164.13 430.055   1
 -15   2  -5 2086.56 495.152   1
  13 -15  -5  134.52 868.420   1
  13   2   5 1288.09 416.205   1
  13   2   5 2445.29 579.986   1
 -15  13   5 -1590.0 1437.67   1
 -13  -2  -5 1610.46 485.457   1
 -13  -2  -5 2460.18 583.794   1
  15 -13  -5 1548.47 1380.54   1
  15  -2   8  431.79 400.277   1
  15  -2   8  474.03 121.468   1
 -15   2  -8  836.56 436.288   1
  13   2   8   58.55 409.279   1
  13   2   8  360.80 102.251   1
 -15  13   8   49.10 813.019   1
 -13  -2  -8  128.19 381.232   1
 -13  -2  -8  469.53 123.303   1
  15 -13  -8   66.17 919.320   1
  15  -1 -11   17.43 125.935   1
  15  -1 -11 -398.20 853.877   1
  14   1 -11  550.21 857.340   1
  15  -1  -8 -779.43 978.877   1
  -1 -14  -8  237.12 266.032   1
 -15   1   8  459.49 835.872   1
   1  14   8  167.62  67.728   1
   1  14   8  215.24 292.417   1
   1 -15  -8  413.78 108.379   1
   1 -15  -8  771.47 699.099   1
  14   1  -8 -197.33 872.229   1
  14   1  -8  174.03 264.300   1
  -1  15   8  185.18 285.595   1
  -1  15   8  220.64  75.173   1
 -14  -1   8 -185.49 775.622   1
  15  -1  -5  754.85 1647.16   1
  15  -1  -5  599.38 343.594   1
  -1 -14  -5  364.61 311.565   1
 -15   1   5  116.27 1408.93   1
   1  14   5  392.66 105.679   1
   1  14   5  397.16 284.557   1
   1 -15  -5  713.64 307.721   1
   1 -15  -5 1846.95 1435.25   1
   1 -15  -5  470.57 119.910   1
  14   1  -5  763.50 1731.99   1
  14   1  -5  103.46 283.518   1
 -15  14  -5 1249.65 334.037   1
  -1  15   5 1505.54 1166.90   1
  -1  15   5  996.88 339.162   1
  -1  15   5  627.77 154.328   1
 -14  -1   5  147.16 376.385   1
 -14  -1   5   90.03 1590.37   1
  15 -14   5 1528.39 391.274   1
  15  -1  -2  613.57 1023.20   1
 -14  15  -2  711.91 283.033   1
  -1 -14  -2 1425.21 411.703   1
  -1 -14  -2 1119.80 269.183   1
 -15   1   2  828.95 266.551   1
 -15   1   2  809.90 873.960   1
  14 -15   2  858.38 287.811   1
   1  14   2 1283.93 307.825   1
   1  14   2 1504.85 445.983   1
   1 -15  -2 1611.15 426.592   1
  14   1  -2  884.35 285.318   1
  14   1  -2  725.41 1027.35   1
 -15  14  -2  998.96 237.638   1
 -15  14  -2 1341.41 406.163   1
  -1  15   2 1329.64 1108.72   1
  -1  15   2 1899.24 514.542   1
  -1  15   2  577.91 144.737   1
 -14  -1   2 1631.92 1058.86   1
 -14  -1   2  707.41 245.914   1
  15 -14   2 1216.41 288.573   1
  15 -14   2 1188.02 352.146   1
  15  -1   1 3739.61 936.287   1
  15  -1   1 2016.27 482.340   1
 -14  15   1 1865.30 473.684   1
  -1 -14   1 1285.66 974.722   1
  -1 -14   1 1546.05 378.809   1
 -15   1  -1 3833.10 950.830   1
 -15   1  -1 1263.50 305.678   1
  14 -15  -1 1097.64 450.138   1
  14 -15  -1 2427.98 591.066   1
   1  14  -1 1571.33 382.964   1
   1 -15   1 1129.15 1094.18   1
   1 -15   1 2290.51 2502.77   1
   1 -15   1 2064.75 499.653   1
  14   1   1 1676.24 403.047   1
  14   1   1 3466.06 880.539   1
 -15  14   1 3218.49 782.894   1
 -15  14   1 1823.41 608.725   1
  -1  15  -1 2198.06 2260.73   1
  -1  15  -1  998.96 1012.46   1
 -14  -1  -1 1434.56 344.806   1
 -14  -1  -1 2715.37 724.030   1
  15 -14  -1 2236.49 615.304   1
  15 -14  -1 3307.48 805.747   1
  15  -1   4 2417.24 649.238   1
  15  -1   4 2568.90 610.456   1
 -14  15   4 2912.05 1262.46   1
  -1 -14   4 2309.55 1317.87   1
  -1 -14   4 3070.98 761.080   1
 -15   1  -4 2992.38 770.429   1
 -15   1  -4 3646.12 862.880   1
  14 -15  -4 1261.77 935.941   1
   1  14  -4 1419.32 1342.45   1
   1  14  -4 2085.87 538.781   1
   1 -15   4  -92.04 1262.12   1
  14   1   4 3176.94 809.902   1
  14   1   4 3271.81 775.622   1
 -15  14   4  -45.43 962.603   1
  -1  15  -4  436.98 1137.12   1
  -1  15  -4 2783.58 699.099   1
 -14  -1  -4 3272.16 825.484   1
 -14  -1  -4 3511.08 830.332   1
  15 -14  -4 2039.82 1183.17   1
  15  -1   7 1718.49 607.340   1
  15  -1   7 1964.68 467.105   1
 -14  15   7  609.76 753.808   1
 -15   1  -7 1780.12 423.822   1
 -15   1  -7 1897.51 626.038   1
  14 -15  -7  858.03 736.495   1
  14   1   7 1742.03 610.456   1
  14   1   7 1657.89 396.121   1
 -15  14   7 -433.86 764.542   1
 -14  -1  -7 1451.52 546.052   1
 -14  -1  -7 1715.37 408.587   1
  15 -14  -7  354.92 945.636   1
  15  -1  10 -442.52 486.495   1
 -15   1 -10 -104.81 509.002   1
 -15   1 -10   85.08  49.065   1
  14   1  10 -265.17 521.468   1
 -14  -1 -10  308.21 480.263   1
 -14  -1 -10  165.44  61.530   1
   0 -15  -6  148.03 291.724   1
  15   0  -6  313.78 1732.34   1
   0  15   6  445.64 338.054   1
   0  15   6  156.44  62.292   1
 -15   0   6  541.55 1858.72   1
 -15   0   6  267.59 307.271   1
   0 -15  -3 1432.82 400.969   1
   0 -15  -3 2222.99 527.354   1
  15   0  -3  512.12 822.714   1
  15   0  -3 2420.36 612.880   1
 -15  15  -3 1730.26 472.991   1
   0  15   3 1599.72 431.094   1
   0  15   3 1728.18 412.396   1
 -15   0   3 1198.75 1023.54   1
  15 -15   3 1699.79 447.714   1
   0 -15   0 4750.69 1298.82   1
   0 -15   0 5505.53 1299.51   1
  15   0   0 4349.03 1068.90   1
  15   0   0 4913.43 1160.32   1
 -15  15   0 7018.69 1584.14   1
 -15  15   0 6288.08 1486.49   1
   0  15   0 4653.73 1229.57   1
   0  15   0 4556.78 1075.83   1
 -15   0   0 6201.52 1487.53   1
 -15   0   0 4996.53 1180.40   1
  15 -15   0 5952.21 1341.41   1
  15 -15   0 4781.85 1128.81   1
   0 -15   3 -765.93 1227.49   1
  15   0   3  755.54 380.194   1
  15   0   3 1977.84 469.875   1
 -15  15   3 1766.27 943.905   1
   0  15  -3  255.06 956.716   1
 -15   0  -3  497.92 367.036   1
 -15   0  -3 1716.76 409.626   1
  15 -15  -3 -176.14 607.686   1
  15   0   6  739.96 401.315   1
  15   0   6 1721.26 410.318   1
 -15   0  -6  981.65 445.290   1
 -15   0  -6 1114.61 268.282   1
  15 -15  -6   56.82 921.744   1
  15   0   9  214.72 452.216   1
  15   0   9  182.76  67.451   1
 -15   0  -9  367.38 446.329   1
 -15   0  -9  151.21  57.652   1
   8 -16   0  10263. 2419.67   1
   8   8   0  12268. 2806.44   1
   8   8   0  11077. 2612.53   1
 -16   8   0 8808.86 2079.98   1
 -16   8   0  12566. 2829.64   1
  -8  16   0  11721. 2763.50   1
  -8  -8   0  12226. 2786.01   1
  -8  -8   0 9217.44 2173.47   1
  16  -8   0  13289. 2994.80   1
  16  -8   0 8289.47 1957.06   1
  16  -8   3  357.69 256.267   1
  16  -8   3  366.00  99.515   1
  -8  16   3 2264.89 3746.53   1
  -8  16   3  474.03 115.339   1
  -8  -8   3 1151.66 1178.32   1
 -16   8  -3  201.11 229.190   1
 -16   8  -3  782.20 193.629   1
   8 -16  -3  569.60 137.119   1
   8   8  -3  163.33 1121.88   1
   8   8   3  315.96 277.804   1
 -16   8   3  426.94 941.135   1
  -8  -8  -3  492.04 307.721   1
  -8  -8  -3  582.41 145.949   1
  16  -8  -3 1366.34 870.151   1
  16  -8  -3  730.61 537.396   1
  16  -8   6 1296.05 472.645   1
  16  -8   6 1938.71 460.526   1
  -8  16   6 -1379.8 1481.65   1
  -8  -8   6  632.62 1720.22   1
 -16   8  -6 1290.16 457.063   1
 -16   8  -6 1839.33 437.326   1
   8 -16  -6  414.47 1327.91   1
   8   8  -6 -118.87 1200.83   1
   8   8   6 1338.99 321.191   1
   8   8   6 1157.89 442.867   1
 -16   8   6  671.05 1685.25   1
  -8  -8  -6 1850.07 441.135   1
  -8  -8  -6 1095.22 435.595   1
  16  -8  -6  -41.52 1518.35   1
  16  -8   9  311.08 291.170   1
  -8  -8   9 -207.03 751.384   1
 -16   8  -9  106.99 272.818   1
   8 -16  -9  228.05 549.515   1
   8   8  -9 -811.29 878.115   1
   8   8   9   19.91 395.429   1
   8   8   9  137.60  61.877   1
  -8  -8  -9  -32.80 395.775   1
  -8  -8  -9   57.89  58.864   1
  16  -8  -9 1116.34 959.140   1
  16  -7 -10 -373.96 828.947   1
  -7  -9 -10 -194.46  72.368   1
 -16   7  10   99.72 769.736   1
   7   9  10 -242.62 356.648   1
   9   7 -10  476.45 353.185   1
   9   7 -10 -290.96 808.517   1
  -9  -7  10  388.16 285.907   1
  -9  -7  10 -210.77 105.055   1
  -9  -7  10 -192.69 565.443   1
  16  -7  -7 -635.04 1866.00   1
  -7  -9  -7  591.07 388.504   1
 -16   7   7  513.16 1463.99   1
 -16   7   7  -59.83 236.253   1
   7   9   7  602.49 442.867   1
   9   7  -7  -47.65 1120.84   1
 -16   9  -7  273.61 365.997   1
 -16   9  -7   92.52  53.428   1
  -9  -7   7 1417.59 1132.27   1
  -9  -7   7  793.28 1272.16   1
  16  -9   7  620.84 382.617   1
  16  -7  -4 2055.75 1004.15   1
  16  -7  -4  752.42 570.290   1
  -7  -9  -4  761.08 332.167   1
 -16   7   4  673.13 836.218   1
   7   9   4  742.04 184.903   1
   7   9   4  347.30 317.313   1
   9   7  -4  901.66 331.682   1
   9   7  -4 1892.31 1485.46   1
 -16   9  -4  904.09 359.764   1
 -16   9  -4  425.90 108.206   1
  -7  16   4  439.40 109.972   1
  -9  -7   4 1762.81 1692.87   1
  -9  -7   4   32.32 297.611   1
  16  -9   4  463.30 294.356   1
  16  -9   4  358.73  93.386   1
  16  -7  -1 1526.66 489.612   1
  -9  16  -1 2998.61 719.875   1
  -7  -9  -1 1212.26 465.027   1
  -7  -9  -1 2121.88 503.116   1
 -16   7   1 1877.08 590.373   1
 -16   7   1 1746.19 469.875   1
   9 -16   1 1161.01 333.171   1
   7   9   1 1404.78 335.041   1
   7   9   1 1558.52 479.224   1
   7 -16  -1 1524.93 362.188   1
   7 -16  -1  517.66 655.817   1
   9   7  -1 2098.68 1014.54   1
   9   7  -1 1219.53 297.022   1
 -16   9  -1 1856.65 480.955   1
 -16   9  -1 1889.54 454.293   1
  -7  16   1 1831.37 433.518   1
  -9  -7   1 1549.17 1007.96   1
  16  -9   1 1730.95 449.099   1
  16  -9   1 1611.84 387.465   1
  16  -7   2  754.50 301.246   1
  16  -7   2 1170.36 282.029   1
  -9  16   2 1470.22 410.664   1
  -9  16   2  755.54 179.813   1
  -7  -9   2 1530.47 866.689   1
 -16   7  -2  918.97 225.554   1
 -16   7  -2 1063.02 363.573   1
   9 -16  -2 1062.33 251.523   1
   7   9  -2 1675.55 864.611   1
   7   9  -2 1264.20 319.460   1
   9   7   2  402.35 331.821   1
   9   7   2 1013.50 244.875   1
 -16   9   2 1361.84 627.077   1
 -16   9   2  211.05 496.191   1
  -7  16  -2  884.69 311.288   1
  -9  -7  -2  915.51 381.579   1
  16  -9  -2  156.30 613.227   1
  16  -7   5  963.64 424.515   1
  16  -7   5 1261.77 301.627   1
 -16   7  -5 1158.93 441.828   1
 -16   7  -5  743.07 183.310   1
   7   9  -5 1379.85 1520.43   1
   9   7   5  466.76 296.745   1
   9   7   5  712.26 175.969   1
 -16   9   5 1564.06 1482.34   1
  -9  -7  -5  848.34 361.149   1
  -9  -7  -5  582.06 151.454   1
  16  -9  -5 1418.97 1613.23   1
  16  -7   8 1267.31 498.268   1
  -7  -9   8  198.23 1037.74   1
  -7  -9   8 1248.27 900.969   1
 -16   7  -8 1100.76 469.182   1
 -16   7  -8 1139.89 275.554   1
   7   9  -8  997.23 721.260   1
   9   7   8  485.46 415.858   1
   9   7   8 1525.97 365.651   1
 -16   9   8  748.61 973.683   1
  -9  -7  -8 1768.70 423.476   1
  -9  -7  -8  795.71 446.675   1
  16  -9  -8 -398.20 929.708   1
   7   9 -11 1181.09 852.839   1
   7   9 -11 -268.66 113.539   1
   9   7  11   27.39 376.385   1
 -16   9  11 -684.56 624.653   1
  -9  -7 -11  -34.34  67.174   1
  16  -9 -11   39.06 702.215   1
  16  -6 -11  243.35 717.797   1
  -6 -10 -11  315.44 103.185   1
 -16   6  11 -1030.5 725.415   1
   6  10  11    3.28 333.206   1
   6  10  11  254.02  94.979   1
  10   6 -11   56.75 115.028   1
  10   6 -11   50.62 825.484   1
  10   6 -11  157.58 106.233   1
 -10  -6  11  130.75 126.593   1
 -10  -6  11 -167.00 560.249   1
  16  -6  -8  985.80 1076.52   1
  16  -6  -8  484.76 278.878   1
  -6 -10  -8  301.70  91.413   1
 -16   6   8 -675.90 1000.35   1
   6  10   8  -27.62 383.656   1
   6  10   8  407.55 110.249   1
   6 -16  -8 1657.89 1276.31   1
  10   6  -8  429.36 429.362   1
  10   6  -8 -617.73 1031.51   1
 -16  10  -8  505.19 284.557   1
  -6  16   8  322.89 478.531   1
 -10  -6   8  544.32 481.648   1
 -10  -6   8  446.33 893.697   1
  16 -10   8  544.32 289.092   1
  16  -6  -5 -469.18 1550.90   1
  -6 -10  -5  752.77 186.115   1
  -6 -10  -5  406.51 299.653   1
 -16   6   5  845.57 1367.38   1
   6  10   5 1126.38 270.914   1
   6 -16  -5 1867.73 1747.23   1
  10   6  -5  718.84 291.759   1
  10   6  -5 -1445.3 1438.02   1
 -16  10  -5  159.66 316.205   1
 -16  10  -5 1094.87 262.050   1
  -6  16   5 2742.73 2235.45   1
  -6  16   5  618.07 153.809   1
 -10  -6   5  244.11 1670.36   1
  16 -10   5 1094.18 261.461   1
  16 -10   5  438.37 327.112   1
  16  -6  -2 1541.55 888.157   1
  16  -6  -2 1655.47 449.446   1
  -6 -10  -2 1784.28 513.504   1
  -6 -10  -2 2581.71 611.149   1
 -16   6   2 2033.24 776.661   1
   6  10   2 3114.96 737.534   1
   6 -16  -2 2569.94 606.994   1
   6 -16  -2 1780.82 409.972   1
  10   6  -2 1930.40 792.589   1
  10   6  -2 1771.12 439.058   1
 -16  10  -2 2077.56 525.623   1
 -16  10  -2 2770.77 656.163   1
  -6  16   2 1664.82 392.659   1
  -6  16   2  160.21 2411.01   1
  -6  16   2 3179.01 751.038   1
 -10  -6   2  689.40 856.994   1
  16 -10   2 2431.09 576.177   1
  16 -10   2 2095.57 530.124   1
  16  -6   1  312.92 270.671   1
  16  -6   1 1336.56 325.554   1
 -10  16   1 1084.83 272.160   1
 -10  16   1  684.21 162.534   1
 -16   6  -1  332.72 271.676   1
  10 -16  -1 1106.99 260.076   1
  10 -16  -1  816.13 193.940   1
   6  10  -1  613.57 161.738   1
   6  10  -1 1321.67 759.695   1
  10   6   1 1233.72 467.105   1
  10   6   1  721.61 177.943   1
 -16  10   1  555.40 413.781   1
 -16  10   1 1146.12 357.340   1
 -10  -6  -1  298.37 412.049   1
 -10  -6  -1  869.81 211.877   1
  16 -10  -1  627.08 375.346   1
  16  -6   4  441.14 282.375   1
  16  -6   4  395.78 105.367   1
  -6 -10   4 -1074.4 1441.48   1
 -16   6  -4  283.69 273.199   1
  10 -16  -4 -450.14 1003.46   1
   6  10  -4  177.25 1274.58   1
   6  10  -4  437.67 277.043   1
  10   6   4  558.17 343.525   1
 -16  10   4    8.69 820.636   1
 -10  -6  -4  320.08 336.807   1
 -10  -6  -4  359.76 103.878   1
  16 -10  -4   70.64 817.520   1
  16 -10  -4 1825.48 697.021   1
  16  -6   7 1270.08 486.149   1
  16  -6   7 1362.19 327.458   1
  -6 -10   7 -622.58 1341.76   1
 -16   6  -7 1353.18 324.238   1
 -16   6  -7  514.89 358.379   1
  10 -16  -7    3.54 604.570   1
   6  10  -7  703.25 1202.91   1
   6  10  -7  952.56 361.842   1
  10   6   7  679.02 472.299   1
  10   6   7 1061.98 257.444   1
 -16  10   7 -1397.5 1555.05   1
 -10  -6  -7  762.12 188.885   1
 -10  -6  -7  724.03 469.875   1
  16 -10  -7  663.43 1432.48   1
  16  -6  10   91.10 324.515   1
 -16   6 -10  174.58 326.489   1
  10   6  10  280.19 465.720   1
  10   6  10  450.14 120.221   1
 -16  10  10   12.21 622.922   1
 -10  -6 -10  798.48 516.620   1
 -10  -6 -10  321.29  93.940   1
  16 -10 -10 -471.61 683.864   1
  16  -5  -9  191.86 808.517   1
  16  -5  -9  198.23 129.155   1
  -5 -11  -9   90.75 355.609   1
  -5 -11  -9  333.21  95.741   1
 -16   5   9  789.13 679.708   1
   5  11   9  349.38  98.961   1
  11   5  -9 1062.67 787.049   1
  11   5  -9 -506.23 1037.40   1
 -11  -5   9 1470.91 1081.72   1
 -11  -5   9 -391.27 807.478   1
  16  -5  -6 -2019.7 1987.53   1
  16  -5  -6 3291.55 873.960   1
  -5 -11  -6 1540.86 516.620   1
  -5 -11  -6 2411.70 570.983   1
  -5 -11  -6  -97.96 490.304   1
 -16   5   6 2028.74 1960.18   1
   5  11   6 1669.32 538.781   1
   5  11   6 1658.59 395.083   1
   5 -16  -6 2584.14 611.495   1
  11   5  -6 1785.66 1622.23   1
 -16  11  -6 2473.68 585.526   1
 -16  11  -6 1341.76 461.911   1
 -11  -5   6 -2132.3 1661.70   1
  16 -11   6 1282.20 418.975   1
  16  -5  -3  582.06 891.620   1
  -5 -11  -3  156.27 495.152   1
  -5 -11  -3 1167.59 376.731   1
  -5 -11  -3 1328.95 317.590   1
 -16   5   3 1095.22 1010.39   1
   5  11   3 1110.11 267.278   1
   5  11   3 1016.62 354.570   1
   5  11   3 -107.44 302.908   1
   5 -16  -3 1619.80 386.426   1
   5 -16  -3 1079.29 257.202   1
  11   5  -3 1007.27 834.140   1
  11   5  -3 1924.51 488.227   1
 -16  11  -3  967.45 323.442   1
 -16  11  -3 1125.69 269.044   1
  -5  16   3 1200.83 302.043   1
  -5  16   3 1296.05 307.791   1
 -11  -5   3 1450.83 917.935   1
  16 -11   3 1290.16 306.544   1
  16 -11   3 1278.74 372.922   1
  16  -5   0 3057.82 822.714   1
 -11  16   0 2118.42 498.614   1
 -11  16   0 3133.31 739.265   1
  -5 -11   0 4058.17 1129.50   1
  -5 -11   0  11683. 8427.97   1
  -5 -11   0 2064.40 488.573   1
 -16   5   0 2884.69 772.160   1
 -16   5   0 1828.25 438.019   1
  11 -16   0 2770.43 654.085   1
  11 -16   0 2026.66 477.493   1
   5  11   0  13203. 9525.61   1
   5  11   0 2801.59 1024.24   1
   5  11   0 2709.14 641.620   1
   5 -16   0 1778.05 913.780   1
   5 -16   0 2494.11 590.373   1
  11   5   0 2014.54 591.066   1
  11   5   0 2972.30 703.947   1
 -16  11   0 2194.25 552.631   1
 -16  11   0 2534.97 605.955   1
  -5  16   0 1466.41 831.370   1
  -5  16   0 2479.57 586.565   1
 -11  -5   0 1993.77 472.645   1
 -11  -5   0 2513.16 698.060   1
  16 -11   0 3687.67 876.730   1
  16 -11   0 2095.22 539.127   1
  16  -5   3 1147.51 407.202   1
 -11  16   3  907.55 682.132   1
  -5 -11   3  28747.  20724.   1
 -16   5  -3 1088.64 264.924   1
 -16   5  -3 1521.12 455.678   1
  11 -16  -3 1068.90 642.659   1
   5  11  -3 1553.32 1435.94   1
   5  11  -3  37154.  26794.   1
  11   5   3  744.46 347.991   1
  11   5   3  549.51 139.300   1
 -16  11   3 2036.01 1035.32   1
  -5  16  -3  559.56 309.833   1
 -11  -5  -3 1049.86 412.049   1
 -11  -5  -3  558.17 141.863   1
  16 -11  -3 1351.45 739.265   1
  16 -11  -3   77.49 813.365   1
  16  -5   6  242.28 429.709   1
  16  -5   6  689.75 171.953   1
  -5 -11   6 1008.66 1235.46   1
  -5 -11   6  495.50 321.572   1
 -16   5  -6  404.43 376.385   1
 -16   5  -6  866.69 211.357   1
   5  11  -6  745.15 360.110   1
   5  11  -6  442.87 1245.15   1
  11   5   6 1003.81 434.903   1
  11   5   6  624.31 157.098   1
 -16  11   6  137.64 1466.07   1
 -11  -5  -6 1161.70 468.836   1
 -11  -5  -6  862.19 209.695   1
  16 -11  -6 -201.94 1492.73   1
  16  -5   9  -22.58 407.548   1
  16  -5   9  291.14  85.215   1
  -5 -11   9   98.75 712.257   1
 -16   5  -9  647.16 419.321   1
  11   5   9  418.97 434.903   1
  11   5   9  286.67  88.989   1
 -16  11   9  -33.59 677.631   1
 -11  -5  -9 -277.74 431.440   1
 -11  -5  -9  536.36 138.331   1
  16 -11  -9  147.16 874.307   1
  11   5  12  320.78 413.781   1
  16  -4 -10   -9.43 185.215   1
  16  -4 -10   -1.02 836.911   1
  16  -4 -10  -49.00  85.942   1
  -4 -12 -10  113.19  63.227   1
   4  12  10   94.36 347.299   1
   4 -16 -10  230.92 329.432   1
  12   4 -10   45.95 205.471   1
  12   4 -10  725.07 863.573   1
 -12  -4  10 1347.30 757.271   1
 -12  -4  10  -19.55  81.371   1
  16  -4  -7  670.01 1587.95   1
  -4 -12  -7  849.72 396.814   1
  -4 -12  -7  570.98 145.533   1
  -4 -12  -7  -79.36 483.379   1
 -16   4   7  -83.66 1412.74   1
   4  12   7  213.26 355.955   1
   4  12   7  943.21 433.171   1
   4  12   7  792.24 195.360   1
   4 -16  -7  143.01 598.337   1
   4 -16  -7  850.76 206.371   1
  12   4  -7 1164.47 398.892   1
  12   4  -7  -37.33 1514.54   1
 -16  12  -7  350.42 209.868   1
  -4  16   7 1197.02 1010.04   1
 -12  -4   7 -993.07 1471.95   1
  16 -12   7  370.50 220.568   1
  16  -4  -4  572.02 921.398   1
  -4 -12  -4 1201.52 370.498   1
  -4 -12  -4  499.31 132.721   1
  -4 -12  -4 1152.70 965.373   1
 -16   4   4  632.27 381.579   1
 -16   4   4   44.11 845.913   1
   4  12   4 1188.36 392.313   1
   4  12   4  374.65 105.575   1
   4  12   4 1024.58 803.323   1
   4 -16  -4  617.73 209.868   1
   4 -16  -4 1482.69 1282.55   1
   4 -16  -4  372.23  95.291   1
  12   4  -4  396.12 1194.25   1
  12   4  -4  -80.02 284.487   1
 -16  12  -4  400.97 279.813   1
 -16  12  -4  324.41  85.076   1
  -4  16   4  361.50  94.564   1
  -4  16   4  832.06 885.387   1
  -4  16   4  507.27 249.446   1
 -12  -4   4 -527.70 1121.88   1
  16 -12   4  684.21 166.032   1
  16 -12   4  944.94 367.036   1
  16  -4  -1 2256.58 671.398   1
 -12  16  -1 3406.85 780.816   1
  -4 -12  -1 2717.45 711.564   1
  -4 -12  -1  33947.  24477.   1
  -4 -12  -1 2886.77 682.479   1
 -16   4   1 3992.38 961.910   1
 -16   4   1 2693.90 743.420   1
  12 -16   1 2795.36 643.005   1
   4  12   1  31672.  22836.   1
   4  12   1 2201.52 613.919   1
   4  12   1 2570.98 608.725   1
   4 -16  -1 3566.48 910.318   1
   4 -16  -1 2867.38 677.631   1
   4 -16  -1 -1936.6 2410.32   1
  12   4  -1 2798.47 667.936   1
  12   4  -1 3608.03 1098.68   1
 -16  12  -1 3093.14 733.725   1
 -16  12  -1 4120.49 957.755   1
  -4  16   1  762.46 1759.00   1
  -4  16   1 3389.54 901.661   1
  -4  16   1 3387.12 800.899   1
 -12  -4   1 3725.76 1097.30   1
  16 -12   1 4110.11 951.176   1
  16 -12   1 3448.06 815.096   1
  16  -4   2 1691.13 477.839   1
  16  -4   2 1269.74 306.890   1
 -12  16   2  970.57 352.493   1
  -4 -12   2 2490.30 1263.50   1
  -4 -12   2  10973. 7912.04   1
  -4 -12   2 1600.07 395.083   1
 -16   4  -2 1999.31 545.360   1
 -16   4  -2 1346.26 324.792   1
  12 -16  -2 2221.60 621.190   1
   4  12  -2  12310. 8878.11   1
   4  12  -2 1067.87 1154.08   1
   4  12  -2 1521.81 378.809   1
   4 -16   2  442.87 824.445   1
   4 -16   2 1476.45 404.432   1
  12   4   2 1330.33 445.983   1
  12   4   2 1181.44 285.318   1
 -16  12   2 1238.92 513.157   1
  -4  16  -2 1731.99 436.980   1
 -12  -4  -2 1122.58 270.983   1
 -12  -4  -2 1058.17 422.784   1
  16 -12  -2 2243.42 716.758   1
  16 -12  -2  749.65 561.634   1
  16  -4   5  232.20 327.043   1
  16  -4   5  752.77 185.803   1
 -12  16   5  361.15 686.980   1
 -16   4  -5  842.80 206.198   1
 -16   4  -5  432.13 316.655   1
  12 -16  -5   12.11 593.836   1
   4  12  -5 -323.20 1163.78   1
  12   4   5  597.99 332.202   1
  12   4   5  637.46 159.453   1
 -16  12   5 -1059.6 1520.43   1
 -12  -4  -5 1037.05 403.047   1
 -12  -4  -5  619.46 157.618   1
  16 -12  -5 -1794.7 1535.32   1
  16 -12  -5  663.78 273.926   1
  16  -4   8  330.89 399.238   1
  16  -4   8  535.32 135.734   1
  -4 -12   8 1389.54 884.002   1
 -16   4  -8  914.13 438.365   1
 -16   4  -8  709.14 173.269   1
   4  12  -8  566.48 799.514   1
  12   4   8  691.48 470.914   1
  12   4   8 1278.05 307.583   1
 -16  12   8  -23.62 621.883   1
 -12  -4  -8  669.32 441.135   1
 -12  -4  -8  709.49 176.212   1
  16 -12  -8  638.50 875.345   1
  16  -4  11  390.58 389.543   1
 -16   4 -11   73.72 387.465   1
  12   4  11 -375.69 551.938   1
  16  -3 -11  436.29 848.683   1
  13   3 -11 -178.70 810.249   1
  13   3 -11  219.84 113.920   1
  16  -3  -8  450.48 1025.28   1
  -3 -13  -8  253.88 381.579   1
  -3 -13  -8 -548.13 543.282   1
  -3 -13  -8   -6.55  53.636   1
 -16   3   8 -169.91 913.088   1
   3  13   8 -268.28 375.346   1
   3  13   8   13.13  53.289   1
   3 -16  -8  -59.83  51.316   1
  13   3  -8  458.10 845.221   1
 -13  -3   8  737.88 789.127   1
  16  -3  -5    1.27 1594.53   1
  -3 -13  -5  990.30 363.919   1
  -3 -13  -5   78.50 514.889   1
  -3 -13  -5  639.89 161.357   1
 -16   3   5 -836.22 1274.58   1
   3  13   5  781.86 320.914   1
   3  13   5 1024.24 841.412   1
   3  13   5  433.86 112.812   1
   3 -16  -5  366.69 184.764   1
   3 -16  -5  338.05  89.681   1
  13   3  -5  381.58 1803.32   1
  13   3  -5  440.44 291.966   1
 -16  13  -5  596.26 312.707   1
  -3  16   5  299.17 208.899   1
 -13  -3   5 -1475.8 1856.65   1
  16 -13   5   90.75 257.860   1
  16  -3  -2 2421.74 1126.04   1
  16  -3  -2 2132.27 546.052   1
 -13  16  -2 1360.11 351.454   1
  -3 -13  -2 2412.39 628.116   1
  -3 -13  -2  26274.  18944.   1
  -3 -13  -2 1133.31 272.022   1
 -16   3   2 1855.95 480.263   1
 -16   3   2  958.10 744.113   1
  13 -16   2 1735.80 418.282   1
   3  13   2  31350.  22604.   1
   3  13   2 1020.43 247.091   1
   3  13   2 2460.18 649.584   1
   3 -16  -2 1841.06 451.177   1
   3 -16  -2 1565.79 372.230   1
  13   3  -2 1209.14 968.836   1
 -16  13  -2 1507.62 359.418   1
  -3  16   2 1323.75 315.962   1
  -3  16   2 2088.64 545.360   1
 -13  -3   2 2200.14 548.130   1
  16 -13   2 1430.05 340.166   1
  16  -3   1 3226.80 825.484   1
  16  -3   1 3093.49 734.764   1
 -13  16   1 2833.10 657.202   1
  -3 -13   1 3597.64 2606.65   1
  -3 -13   1 1510.39 837.949   1
  -3 -13   1 3440.44 818.559   1
 -16   3  -1 2484.42 659.279   1
 -16   3  -1 2693.56 640.235   1
  13 -16  -1 2005.54 475.069   1
   3  13  -1 3062.67 2224.37   1
   3  13  -1 2261.08 883.309   1
   3  13  -1 3091.06 735.803   1
   3 -16   1 3476.45 829.639   1
  13   3   1 3012.81 798.476   1
  13   3   1 3739.61 885.733   1
 -16  13   1 2926.59 754.501   1
  -3  16  -1  958.45 824.445   1
 -13  -3  -1 2891.27 685.249   1
 -13  -3  -1 2996.19 807.478   1
  16 -13  -1 2447.37 633.656   1
  16 -13  -1 3064.06 797.437   1
  16  -3   4  995.50 395.775   1
  16  -3   4 1167.24 283.345   1
 -13  16   4 1122.23 948.060   1
  -3 -13   4 -808.86 1495.15   1
  -3 -13   4 2861.49 2354.57   1
 -16   3  -4 1441.13 346.606   1
 -16   3  -4 1010.73 381.232   1
  13 -16  -4 1209.83 982.340   1
   3  13  -4  219.29 1166.90   1
   3  13  -4 2851.45 2437.32   1
   3 -16   4  857.34 333.033   1
  13   3   4 1201.87 438.711   1
  13   3   4 1622.23 388.158   1
 -16  13   4 1703.25 900.969   1
 -13  -3  -4 1138.85 274.550   1
 -13  -3  -4 1794.67 544.667   1
  16 -13  -4 -197.16 1015.93   1
  16  -3   7  560.25 448.753   1
  -3 -13   7   27.60 889.888   1
 -16   3  -7  563.37 141.101   1
 -16   3  -7  263.85 391.620   1
   3  13  -7  829.64 993.074   1
  13   3   7  299.20 418.628   1
  13   3   7  399.58 107.895   1
 -16  13   7   96.71 900.969   1
 -13  -3  -7  905.82 467.797   1
 -13  -3  -7  396.12 106.752   1
  16 -13  -7  332.86 911.703   1
  16  -3  10  292.35 496.883   1
  16  -3  10  116.72  54.363   1
 -16   3 -10  320.26 473.684   1
   3  13 -10  -47.78 104.190   1
  13   3  10  931.79 578.601   1
  13   3  10   50.45  59.764   1
 -16  13  10 -422.09 541.897   1
 -13  -3 -10  185.73 444.252   1
 -13  -3 -10   65.10  55.852   1
  16  -2  -9   46.47 616.689   1
  -2 -14  -9  140.48 349.723   1
  -2 -14  -9   90.13  57.098   1
 -16   2   9  692.52 507.617   1
   2  14   9  134.80 344.044   1
   2  14   9  135.42  65.651   1
   2 -16  -9  216.03 322.022   1
  14   2  -9  205.09 322.853   1
  14   2  -9 -214.40 609.764   1
 -14  -2   9  192.00 263.365   1
 -14  -2   9  260.91  87.361   1
 -14  -2   9  641.27 492.728   1
  16  -2  -6 -1346.6 1794.67   1
  16  -2  -6  825.48 324.792   1
  -2 -14  -6 2069.60 1573.75   1
  -2 -14  -6  789.82 384.349   1
  -2 -14  -6  667.94 167.347   1
 -16   2   6  609.76 1805.40   1
 -16   2   6  759.35 355.609   1
   2  14   6 1684.90 1258.31   1
   2  14   6  180.06 381.579   1
   2  14   6  393.70 105.990   1
   2 -16  -6  556.09 140.305   1
   2 -16  -6  541.55 684.210   1
   2 -16  -6  486.50 232.167   1
  14   2  -6  713.99 326.800   1
  14   2  -6  898.20 1684.21   1
 -16  14  -6  672.78 232.098   1
  -2  16   6  417.94 109.072   1
  -2  16   6  317.31 546.398   1
  -2  16   6  467.10 243.109   1
 -14  -2   6 2835.52 1850.41   1
  16 -14   6  534.28 229.120   1
  16  -2  -3 -753.81 952.561   1
  16  -2  -3  948.75 308.725   1
 -14  16  -3  914.82 262.984   1
  -2 -14  -3  359.07  99.203   1
  -2 -14  -3  519.74 285.872   1
  -2 -14  -3 1346.95 1040.51   1
 -16   2   3  -41.20 1037.40   1
  14 -16   3  996.19 262.015   1
   2  14   3  676.94 295.429   1
   2  14   3  358.38  97.922   1
   2  14   3 1905.12 1396.47   1
   2 -16  -3  511.08 131.440   1
   2 -16  -3  114.92 180.609   1
  14   2  -3 1156.85 811.287   1
 -16  14  -3  657.55 294.079   1
  -2  16   3  512.46 258.829   1
 -14  -2   3  291.27 233.864   1
 -14  -2   3  279.19 938.711   1
  16 -14   3  739.96 347.991   1
  16  -2   0  438.37 431.094   1
  16  -2   0  695.64 175.588   1
 -14  16   0  247.96 159.072   1
  -2 -14   0 4373.26 3174.17   1
  -2 -14   0 1630.88 1017.31   1
  -2 -14   0  610.46 153.151   1
 -16   2   0  644.74 163.608   1
 -16   2   0  703.25 480.955   1
  14 -16   0  505.54 181.648   1
   2  14   0 2197.37 906.163   1
   2  14   0  439.75 112.223   1
   2  14   0 5474.37 3964.68   1
   2 -16   0  594.87 150.138   1
   2 -16   0  -24.09 1519.74   1
  14   2   0  349.03 332.444   1
  14   2   0  930.40 233.033   1
 -16  14   0  547.44 255.194   1
 -16  14   0  644.74 185.041   1
  -2  16   0 -351.45 1414.47   1
  -2  16   0  716.07 792.935   1
  -2  16   0  474.38 120.325   1
 -14  -2   0  684.90 170.914   1
 -14  -2   0  441.83 427.285   1
  16 -14   0  444.25 216.205   1
  16 -14   0  609.76 170.429   1
  16  -2   3  619.81 349.376   1
  16  -2   3  898.20 218.559   1
 -14  16   3  425.55 698.060   1
  -2 -14   3 -1335.2 1470.57   1
  -2 -14   3    8.00 1204.98   1
 -16   2  -3  829.64 394.736   1
 -16   2  -3 1015.23 245.810   1
  14 -16  -3  630.89 583.794   1
   2  14  -3 1297.44 360.110   1
   2  14  -3 1837.26 1382.96   1
   2  14  -3 -312.15 806.786   1
   2 -16   3  585.53 1196.33   1
   2 -16   3 1127.77 343.525   1
  14   2   3 1130.89 417.936   1
  14   2   3 1679.01 399.930   1
  -2  16  -3 1081.37 331.405   1
  -2  16  -3 -2476.8 1261.77   1
 -14  -2  -3  915.86 223.234   1
 -14  -2  -3  937.67 422.091   1
  16 -14  -3 1553.32 899.584   1
  16  -2   6  427.98 362.881   1
  16  -2   6  282.69  81.994   1
 -14  16   6  333.79 647.506   1
  -2 -14   6 -225.83 1031.85   1
  -2 -14   6  -25.77 250.692   1
 -16   2  -6  347.65 358.033   1
  14 -16  -6  566.14 698.406   1
   2  14  -6  195.29 263.469   1
  14   2   6  174.72 349.030   1
  14   2   6  275.10  83.587   1
 -16  14   6  163.57 1188.02   1
 -14  -2  -6   64.34 337.292   1
 -14  -2  -6  341.24  95.914   1
  16 -14  -6 -1127.8 1296.40   1
  16  -2   9  255.12 449.099   1
  -2 -14   9   52.01  85.076   1
 -16   2  -9  -12.08 436.980   1
  14   2   9  -10.59 459.833   1
  14   2   9   92.38  55.159   1
 -16  14   9  188.92 563.711   1
 -14  -2  -9  197.37 425.900   1
 -14  -2  -9   22.08  48.442   1
  16 -14  -9 -417.94 655.817   1
  16  -1 -10 -612.88 691.828   1
 -16   1  10  -80.61 527.008   1
  15   1 -10  202.39 753.462   1
  16  -1  -7 -290.93 941.481   1
  -1 -15  -7  515.93 371.191   1
  -1 -15  -7  402.70 109.280   1
  -1 -15  -7  -33.84 317.036   1
 -16   1   7   47.99 1167.59   1
 -16   1   7  635.73 280.886   1
   1  15   7  481.30 391.620   1
   1  15   7  784.63 619.113   1
   1  15   7  606.99 152.528   1
   1 -16  -7   84.76 282.791   1
   1 -16  -7  477.15 122.888   1
  15   1  -7 1458.45 415.166   1
  15   1  -7  -78.19 986.495   1
  -1  16   7  426.25 112.257   1
  -1  16   7  472.64 337.811   1
 -15  -1   7 -433.17 1037.74   1
  16  -1  -4    5.31 1000.35   1
  16  -1  -4  463.99 308.760   1
 -15  16  -4  675.90 220.983   1
  -1 -15  -4  827.22 317.659   1
  -1 -15  -4  246.23  83.206   1
  -1 -15  -4 2128.11 1584.49   1
 -16   1   4  643.70 997.229   1
  15 -16   4 1275.62 325.207   1
   1  15   4  285.15  89.197   1
   1  15   4 1739.26 1290.16   1
   1  15   4  903.05 349.030   1
   1 -16  -4 1018.00 318.005   1
  15   1  -4 1241.34 1034.28   1
  15   1  -4  818.56 355.955   1
 -16  15  -4  173.82 238.816   1
  -1  16   4 1183.17 349.030   1
 -15  -1   4 -104.02 984.417   1
  16  -1  -1 1415.16 606.994   1
 -15  16  -1 1073.06 319.113   1
 -15  16  -1 1120.50 265.616   1
  -1 -15  -1  787.74 658.587   1
  -1 -15  -1 1433.86 342.624   1
 -16   1   1 1654.43 417.936   1
  15 -16   1  898.89 249.065   1
  15 -16   1 1247.57 295.117   1
   1  15   1 2929.71 845.221   1
   1 -16  -1 1331.37 559.210   1
   1 -16  -1 1657.55 394.390   1
  15   1  -1  879.15 227.424   1
 -16  15  -1 1037.74 249.203   1
  -1  16   1  681.79 719.528   1
 -15  -1   1 2757.27 829.639   1
  16 -15   1 1071.33 306.544   1
  16 -15   1  822.02 198.130   1
  16  -1   2 1464.33 505.193   1
  16  -1   2 1572.71 376.731   1
 -15  16   2  947.71 413.435   1
  -1 -15   2  893.70 1176.25   1
  -1 -15   2  594.87 1582.41   1
  -1 -15   2 1722.64 433.171   1
 -16   1  -2 1715.72 409.279   1
 -16   1  -2 1782.20 544.321   1
  15 -16  -2  974.03 403.393   1
   1  15  -2  861.15 1372.23   1
   1  15  -2 1542.93 393.005   1
   1  15  -2 2025.97 1710.87   1
   1 -16   2  172.71 1414.47   1
  15   1   2  900.97 420.706   1
  15   1   2 1967.80 469.182   1
 -16  15   2  425.55 425.900   1
  -1  16  -2    2.48 1096.61   1
  -1  16  -2 1572.02 397.853   1
 -15  -1  -2  453.25 390.235   1
 -15  -1  -2 1324.44 318.317   1
  16 -15  -2 1392.31 428.324   1
  16 -15  -2 1064.40 466.759   1
  16  -1   5  725.76 359.764   1
  16  -1   5  743.07 184.383   1
 -15  16   5 1988.23 1157.55   1
  -1 -15   5 -1027.7 1135.39   1
  -1 -15   5  942.87 325.900   1
 -16   1  -5  436.98 119.183   1
 -16   1  -5  851.80 396.814   1
  15 -16  -5  139.61 980.609   1
   1  15  -5  895.08 329.432   1
   1 -16   5 -194.18 1101.11   1
  15   1   5  634.35 160.838   1
  15   1   5  803.67 399.238   1
 -16  15   5  938.02 1322.71   1
  -1  16  -5  633.66 300.381   1
 -15  -1  -5  684.56 366.689   1
 -15  -1  -5  359.76 104.778   1
  16 -15  -5 -1570.3 1233.38   1
  16  -1   8  130.51 464.335   1
 -15  16   8   27.22 481.994   1
 -16   1  -8  -59.11 396.121   1
   1 -16   8  133.31  72.922   1
  15   1   8 -314.27 486.842   1
 -16  15   8  347.99 593.490   1
 -15  -1  -8    6.02 404.778   1
 -15  -1  -8   65.82  48.719   1
  16 -15  -8 -222.13 652.354   1
  16  -1  11   75.87 621.537   1
  15   1  11 -363.57 591.412   1
   0 -16  -8  141.00 352.839   1
   0 -16  -8 -102.15 285.076   1
   0 -16  -8  235.49  74.342   1
  16   0  -8   71.36 840.373   1
  16   0  -8  583.79 199.584   1
   0  16   8  -79.67 372.922   1
 -16   0   8  673.82 711.911   1
   0 -16  -5 1066.48 394.736   1
   0 -16  -5 -146.54 382.271   1
  16   0  -5  -52.87 1187.67   1
   0  16   5  248.79  81.059   1
   0  16   5  819.60 345.117   1
   0  16   5  329.19 371.537   1
 -16   0   5 -130.23 301.523   1
 -16   0   5 -126.21 1078.25   1
   0 -16  -2 2087.60 585.872   1
   0 -16  -2  779.78 190.720   1
  16   0  -2  393.35 1176.59   1
  16   0  -2 1050.90 309.660   1
 -16  16  -2  797.78 190.339   1
 -16  16  -2 1286.01 403.393   1
   0  16   2 1042.94 806.440   1
   0  16   2 1307.13 461.911   1
 -16   0   2 2237.88 1152.70   1
 -16   0   2 1873.61 478.878   1
  16 -16   2 1612.88 443.905   1
  16 -16   2  964.33 228.913   1
   0 -16   1 1739.26 1639.20   1
   0 -16   1  631.23 1346.95   1
   0 -16   1 2610.45 625.692   1
  16   0   1 4072.02 1038.09   1
  16   0   1 2386.08 568.213   1
 -16  16   1 2147.16 549.861   1
 -16  16   1 1655.82 477.146   1
   0  16  -1 3192.86 1524.58   1
   0  16  -1 2588.29 617.728   1
 -16   0  -1 2317.52 551.246   1
 -16   0  -1 3656.51 947.021   1
  16 -16  -1 2888.50 694.944   1
   0 -16   4  623.96 1121.19   1
   0 -16   4 3311.63 816.135   1
 -16  16   4 1712.95 917.589   1
   0  16  -4 1178.32 1272.51   1
   0  16  -4 5013.85 1209.14   1
  16 -16  -4 2608.03 1055.40   1
  16   0   7 -121.92 399.930   1
 -16  16   7  223.03 493.421   1
 -16   0  -7  299.38 427.977   1
  16 -16  -7  -98.16 560.941   1
  16   0  10  336.84 579.986   1
  17  -8 -11  629.15 736.149   1
 -17   8  11  769.39 724.376   1
   8   9  11  516.27 142.555   1
   9   8 -11 -722.30 786.703   1
   9   8 -11  630.54 179.293   1
  17  -8  -8 1138.50 966.758   1
  -8  -9  -8  184.94 412.742   1
 -17   8   8 1176.25 840.719   1
   8   9   8 -424.51 420.706   1
   8   9   8   97.13  62.258   1
   9   8  -8 -861.15 897.160   1
 -17   9  -8  293.84 377.423   1
 -17   9  -8   12.10  49.515   1
  -9  -8   8 -662.05 751.731   1
  17  -9   8  614.27 472.991   1
  17  -8  -5 1772.51 1582.75   1
  -8  -9  -5  135.39 300.658   1
  -8  -9  -5  522.51 139.612   1
 -17   8   5  969.18 499.307   1
 -17   8   5  699.10 1287.05   1
   8   9   5  320.05 322.160   1
   8   9   5  449.10 118.386   1
   9   8  -5 1477.15 423.822   1
   9   8  -5 -1056.4 1420.70   1
 -17   9  -5  854.57 409.626   1
 -17   9  -5  436.98 113.573   1
  -9  -8   5  218.14 1815.44   1
  17  -9   5  470.22 413.435   1
  17  -9   5  544.67 136.461   1
  17  -8  -2 1272.51 736.841   1
  -8  -9  -2  840.72 383.310   1
 -17   8   2 1286.36 647.853   1
   8   9   2  590.37 360.457   1
   8   9   2  697.02 173.338   1
   8 -17  -2 1128.81 268.940   1
   9   8  -2  417.59 648.891   1
 -17   9  -2 2266.96 587.257   1
 -17   9  -2  828.95 204.155   1
  -8  17   2  833.79 199.203   1
  -9  -8   2  187.74 824.791   1
  -9  -8   2 1064.75 291.135   1
  17  -9   2 1951.87 510.041   1
  17  -9   2  849.03 207.860   1
  17  -8   1 1136.08 361.149   1
  17  -8   1 1561.63 376.731   1
  -9  17   1 1402.35 332.133   1
  -8  -9   1 1035.32 1033.24   1
 -17   8  -1 1046.74 336.253   1
   9 -17  -1 1257.62 298.061   1
   8   9  -1 1165.86 930.747   1
   8 -17   1 1040.51 270.360   1
   9   8   1  892.66 403.739   1
   9   8   1 1576.87 376.385   1
 -17   9   1 1310.94 522.160   1
 -17   9   1 1843.14 505.886   1
  -9  -8  -1  993.77 485.110   1
  -9  -8  -1  868.42 213.192   1
  17  -9  -1  860.11 421.398   1
  17  -8   4  316.24 285.214   1
  17  -8   4  536.36 135.492   1
  -8  -9   4 -2923.5 1845.22   1
  -8  -9   4  534.28 261.946   1
 -17   8  -4  878.12 214.924   1
 -17   8  -4  713.64 328.462   1
   8   9  -4  657.55 1511.08   1
   8   9  -4 1128.46 347.299   1
   9   8   4  243.35 325.935   1
 -17   9   4  175.21 445.983   1
 -17   9   4  600.41 876.038   1
  -8  17  -4  769.74 238.989   1
  -9  -8  -4  582.06 370.152   1
  -9  -8  -4  634.00 161.773   1
  17  -9  -4 1065.44 902.354   1
  17  -8   7 1683.52 560.249   1
  -8  -9   7 -716.41 342.763   1
  -8  -9   7 -709.14 1011.77   1
 -17   8  -7 1178.67 475.761   1
   9 -17  -7  100.35 480.955   1
   8   9  -7 -428.32 898.891   1
   8   9  -7 -571.68 278.462   1
   9   8   7  902.35 476.454   1
 -17   9   7  478.88 1212.26   1
  -9  -8  -7  763.50 477.839   1
  17  -9  -7 -586.91 307.825   1
  17  -9  -7  905.47 1317.17   1
  17  -8  10   72.16 355.263   1
  -8  -9  10 -169.56 535.664   1
  -8  -9  10   10.23  89.197   1
 -17   8 -10 -184.18 324.827   1
   8   9 -10  102.04 710.179   1
   9   8  10  495.15 497.576   1
 -17   9  10 -174.03 706.370   1
  -9  -8 -10  157.34  72.680   1
  17  -9 -10  542.24 796.398   1
  17  -7  -9  191.38 671.398   1
 -17   7   9  241.86 541.204   1
   7  10   9  228.01 451.177   1
   7  10   9   -8.22  57.168   1
   7 -17  -9  -47.51 332.444   1
  10   7  -9  113.75 965.027   1
  10   7  -9  185.80 131.613   1
 -10  -7   9   53.36  71.260   1
 -10  -7   9  -22.87 657.202   1
  17 -10   9  276.94 332.098   1
  17  -7  -6 -585.87 1828.95   1
  -7 -10  -6  944.60 230.159   1
 -17   7   6 -1985.1 2063.71   1
   7  10   6 1281.85 307.721   1
   7  10   6  883.66 426.246   1
   7 -17  -6 3353.18 2528.39   1
  10   7  -6 -1050.9 1831.37   1
  10   7  -6 1541.55 452.216   1
 -17  10  -6  913.09 410.664   1
 -17  10  -6  945.64 227.597   1
  -7  17   6 1154.08 1115.65   1
 -10  -7   6 1679.01 1720.22   1
  17 -10   6  954.99 229.224   1
  17 -10   6  661.36 371.191   1
  17  -7  -3 1190.10 1113.57   1
  17  -7  -3 1755.19 576.177   1
  -7 -10  -3 1441.13 344.494   1
 -17   7   3 1583.10 1179.36   1
 -17   7   3 1018.70 517.312   1
   7  10   3 1270.08 434.556   1
   7  10   3 1493.77 356.648   1
   7 -17  -3 1651.66 390.928   1
   7 -17  -3 1093.49 2480.61   1
  10   7  -3 2027.01 1012.46   1
  10   7  -3 1185.94 323.303   1
 -17  10  -3 1212.26 369.806   1
 -17  10  -3 1289.82 310.595   1
  -7  17   3 1865.65 432.133   1
  -7  17   3 1649.24 390.581   1
  -7  17   3 2159.28 2835.18   1
 -10  -7   3 2215.03 1095.57   1
  17 -10   3 1240.65 296.953   1
  17 -10   3 1040.86 334.799   1
  17  -7   0 1743.07 562.673   1
  17  -7   0 1103.18 272.160   1
 -10  17   0 1137.12 270.706   1
  -7 -10   0 1537.74 653.046   1
  -7 -10   0 1526.66 362.881   1
 -17   7   0 1794.67 542.243   1
  10 -17   0 1649.58 391.620   1
   7  10   0 2013.85 788.434   1
   7  10   0 1729.22 412.396   1
   7 -17   0  943.56 228.566   1
  10   7   0 1875.34 609.418   1
 -17  10   0 1418.28 425.207   1
 -17  10   0 1095.57 276.731   1
 -10  -7   0 1052.98 501.731   1
 -10  -7   0 1649.24 392.659   1
  17 -10   0 1054.02 379.155   1
  17 -10   0 1759.00 424.515   1
  17  -7   3  857.69 363.573   1
  17  -7   3 1549.51 371.191   1
 -10  17   3  507.96 500.346   1
  -7 -10   3  299.41 1275.97   1
  -7 -10   3 1600.41 414.473   1
 -17   7  -3 1823.75 434.903   1
 -17   7  -3 1123.96 384.002   1
   7  10  -3 1517.31 1347.30   1
   7  10  -3 1741.34 440.789   1
   7 -17   3 1230.95 366.689   1
  10   7   3 1078.95 394.736   1
  10   7   3 1165.51 280.436   1
 -17  10   3 -411.36 1036.36   1
  -7  17  -3 1254.50 392.659   1
 -10  -7  -3  877.77 386.080   1
 -10  -7  -3 1260.39 303.532   1
  17 -10  -3  -98.41 946.675   1
  17  -7   6 -220.64 434.903   1
  17  -7   6  294.11  87.465   1
  -7 -10   6 -279.95 1507.96   1
 -17   7  -6  -17.78 376.038   1
   7  10  -6  390.24 1147.16   1
   7  10  -6   73.89 258.241   1
  10   7   6  317.66  93.559   1
 -17  10   6 -687.67 1641.27   1
 -17  10   6  425.55 255.886   1
 -10  -7  -6  802.28 421.745   1
  17 -10  -6  105.12 1602.15   1
  17  -7   9 -463.99 514.196   1
  17  -7   9   14.46  49.758   1
  -7 -10   9  805.40 712.949   1
 -17   7  -9  218.77 385.387   1
   7  10  -9 -453.25 772.852   1
  10   7   9  -15.40 440.789   1
 -17  10   9  -87.71 569.944   1
 -10  -7  -9 -356.65 478.878   1
 -10  -7  -9   59.83  59.418   1
  17 -10  -9  452.91 746.537   1
  17  -6 -10  345.43 756.578   1
 -17   6  10 -1248.3 677.977   1
   6  11  10 -198.30 461.565   1
  11   6 -10 -663.43 993.766   1
 -11  -6  10  889.54 652.354   1
  17  -6  -7 -190.58 1185.25   1
  -6 -11  -7 1230.26 519.390   1
 -17   6   7 1114.26 1325.83   1
  11   6  -7  138.88 1168.63   1
  11   6  -7  215.65 316.897   1
 -17  11  -7 1894.04 585.872   1
 -11  -6   7 -1395.8 1095.22   1
 -11  -6   7  616.69 336.773   1
  17 -11   7 2004.85 618.767   1
  17  -6  -4  482.69 973.337   1
  -6 -11  -4  416.55 317.105   1
 -17   6   4  902.01 980.262   1
   6  11   4  429.02 118.836   1
   6 -17  -4  185.15  56.925   1
  11   6  -4   40.58 1395.77   1
  11   6  -4  369.46 279.951   1
 -17  11  -4  289.96 316.101   1
 -17  11  -4  369.81  96.537   1
  -6  17   4  934.56 241.690   1
  -6  17   4  300.62  80.748   1
 -11  -6   4  437.67 1400.28   1
  17 -11   4  349.72 322.022   1
  17 -11   4  246.74  70.360   1
  17  -6  -1 3954.29 990.304   1
 -11  17  -1 4823.40 1146.81   1
  -6 -11  -1 4269.39 1054.36   1
  -6 -11  -1 5259.69 1241.00   1
 -17   6   1 4290.16 1074.79   1
   6  11   1 5727.14 1351.80   1
   6 -17  -1 6045.70 1426.94   1
   6 -17  -1 4864.95 1201.87   1
  11   6  -1 5605.95 1599.03   1
  11   6  -1 7354.56 1738.23   1
 -17  11  -1 5436.28 1248.61   1
 -17  11  -1 5557.47 1314.06   1
  -6  17   1 4445.98 1134.35   1
  -6  17   1 6163.43 1454.29   1
 -11  -6   1 5498.61 1554.02   1
  17 -11   1 4851.10 1116.34   1
  17 -11   1 6724.37 1587.60   1
  17  -6   2  396.12 274.169   1
 -11  17   2  951.52 308.310   1
  -6 -11   2  383.31 155.990   1
 -17   6  -2  140.89 274.446   1
  11 -17  -2  865.30 361.149   1
   6  11  -2  803.32 892.312   1
   6 -17   2  399.93 202.424   1
  11   6   2  506.58 375.692   1
  11   6   2  139.61  66.032   1
 -17  11   2  308.21 444.944   1
 -11  -6  -2  688.71 395.429   1
 -11  -6  -2  179.78  70.291   1
  17 -11  -2  598.68 548.822   1
  17 -11  -2  640.58 397.853   1
  17  -6   5 1084.83 426.939   1
  -6 -11   5  652.35 301.731   1
 -17   6  -5  952.91 232.721   1
 -17   6  -5  891.97 378.809   1
   6  11  -5  929.02 304.847   1
   6  11  -5 -1539.1 1534.97   1
  11   6   5  996.88 413.781   1
  11   6   5 1009.00 245.048   1
 -17  11   5  433.52 1317.17   1
 -11  -6  -5  248.27 346.260   1
 -11  -6  -5  622.92 159.903   1
  17 -11  -5 1454.98 1681.44   1
  17  -6   8  302.53 430.055   1
  17  -6   8  875.00 213.885   1
  -6 -11   8  612.19 858.379   1
 -17   6  -8  501.04 411.703   1
   6  11  -8  -25.00 856.301   1
  11   6   8  778.74 508.656   1
  11   6   8  598.34 153.185   1
 -17  11   8  388.85 707.409   1
 -11  -6  -8  127.01 435.941   1
 -11  -6  -8 1040.17 252.735   1
  17 -11  -8 -381.92 701.869   1
  17  -6  11  275.52 394.736   1
 -17   6 -11  343.25 423.822   1
  11   6  11  772.16 605.609   1
  17  -5 -11 -325.69 837.257   1
   5  12  11 -154.67  81.960   1
  12   5 -11 -814.75 801.592   1
  17  -5  -8  824.79 1166.90   1
  -5 -12  -8  164.09 421.745   1
 -17   5   8 1071.33 945.982   1
   5  12   8  882.27 217.382   1
   5  12   8  746.88 472.299   1
   5 -17  -8  700.83 731.994   1
  12   5  -8 -358.03 822.021   1
  12   5  -8  474.03 218.871   1
 -17  12  -8  355.61 286.115   1
 -12  -5   8  626.73 259.383   1
 -12  -5   8 -185.04 624.999   1
  17 -12   8  807.82 336.045   1
  17  -5  -5  364.27 1548.47   1
  -5 -12  -5  659.97 327.320   1
  -5 -12  -5 1035.32 252.424   1
 -17   5   5  594.18 1278.74   1
 -17   5   5 1066.83 475.761   1
   5  12   5  852.84 208.968   1
   5  12   5  442.17 314.577   1
   5 -17  -5 1412.74 1225.07   1
   5 -17  -5  653.74 160.318   1
  12   5  -5  177.91 1699.10   1
 -17  12  -5  854.92 344.286   1
 -17  12  -5 1008.31 240.962   1
  -5  17   5 1253.46 1100.07   1
 -12  -5   5 -1425.6 1854.92   1
 -12  -5   5 1195.64 404.778   1
  17 -12   5  981.65 234.245   1
  17 -12   5  837.95 365.304   1
  17  -5  -2 5848.33 1665.51   1
  17  -5  -2 4882.27 1186.29   1
  -5 -12  -2 5903.73 1379.15   1
  -5 -12  -2 6561.63 1548.82   1
 -17   5   2 5335.87 1432.48   1
   5  12   2 7074.09 1646.12   1
   5  12   2 6828.25 1611.84   1
   5 -17  -2 4155.12 941.135   1
   5 -17  -2 -155.68 1639.20   1
   5 -17  -2 5360.11 1264.54   1
  12   5  -2 7212.60 1714.68   1
  12   5  -2 4840.72 1461.91   1
 -17  12  -2 4581.02 1054.36   1
 -17  12  -2 6869.80 1620.84   1
  -5  17   2 5228.53 1199.79   1
  -5  17   2 1398.20 1892.66   1
  -5  17   2 3926.59 927.631   1
 -12  -5   2 7229.91 1718.14   1
 -12  -5   2 5637.11 1806.09   1
  17 -12   2 6672.43 1574.44   1
  17 -12   2 5214.68 1197.71   1
  17  -5   1  996.54 401.315   1
 -12  17   1 1206.37 299.515   1
  -5 -12   1  992.04 860.456   1
 -17   5  -1  425.90 321.883   1
 -17   5  -1  963.64 246.883   1
  12 -17  -1  751.38 178.497   1
  12 -17  -1 1155.47 282.929   1
   5  12  -1  960.53 765.235   1
   5  12  -1  612.19 165.997   1
   5 -17   1 1012.81 818.213   1
   5 -17   1 1240.30 317.832   1
  12   5   1 1763.16 585.180   1
  12   5   1  543.28 144.633   1
 -17  12   1 1426.59 518.351   1
 -12  -5  -1 1501.38 580.332   1
 -12  -5  -1 1104.22 267.659   1
  17 -12  -1 1748.96 566.481   1
  17  -5   4  887.46 381.925   1
  17  -5   4  670.71 171.122   1
 -12  17   4  382.96 877.077   1
  -5 -12   4  494.46 262.950   1
 -17   5  -4  888.50 349.030   1
 -17   5  -4  704.64 181.890   1
  12 -17  -4 1208.10 698.753   1
   5  12  -4  297.65 1589.33   1
   5  12  -4  722.99 281.856   1
  12   5   4 1325.83 475.069   1
  12   5   4  967.80 235.318   1
 -17  12   4 -329.15 852.492   1
 -12  -5  -4 1029.78 466.759   1
 -12  -5  -4 1185.59 285.041   1
  17 -12  -4  237.08 924.861   1
  17  -5   7  645.08 470.914   1
  17  -5   7  438.37 115.962   1
  -5 -12   7  738.57 910.664   1
  -5 -12   7  552.28 275.519   1
 -17   5  -7  429.36 378.809   1
 -17   5  -7  224.65  74.204   1
  12   5   7  143.46 415.166   1
  12   5   7  321.64  92.936   1
 -17  12   7  483.38 954.293   1
 -12  -5  -7  127.84 454.293   1
 -12  -5  -7  436.98 116.551   1
  17 -12  -7 -321.92 944.251   1
  -5 -12  10  186.22  93.075   1
 -17   5 -10  435.25 453.601   1
  12   5  10 -276.70 534.625   1
  12   5  10   94.63  72.161   1
 -17  12  10  868.77 663.088   1
  17  -4  -9  403.74 692.520   1
  -4 -13  -9  -40.51  55.990   1
 -17   4   9  527.01 561.288   1
   4  13   9  668.28 484.072   1
  13   4  -9  530.47 712.603   1
  13   4  -9  -85.63 128.428   1
 -13  -4   9   75.42 521.814   1
 -13  -4   9   84.70  91.794   1
  17  -4  -6 1208.45 1846.26   1
  17  -4  -6  874.31 366.343   1
  -4 -13  -6 1266.27 477.493   1
  -4 -13  -6  909.97 222.991   1
 -17   4   6 -529.43 1661.36   1
   4  13   6  594.87 151.835   1
   4  13   6  886.08 424.861   1
   4 -17  -6  881.23 212.292   1
  13   4  -6  808.52 1392.66   1
 -17  13  -6  824.45 335.768   1
  -4  17   6  272.58 191.274   1
  -4  17   6  719.87 175.588   1
 -13  -4   6 2504.50 1586.56   1
 -13  -4   6  691.48 330.020   1
  17 -13   6  722.64 361.842   1
  17  -4  -3 2029.43 1326.52   1
  17  -4  -3 1777.01 502.423   1
  -4 -13  -3 1985.80 549.515   1
  -4 -13  -3 2157.89 512.465   1
 -17   4   3 2698.40 1449.79   1
   4  13   3 2238.57 531.163   1
   4  13   3 1998.61 557.479   1
   4 -17  -3 1913.43 456.717   1
   4 -17  -3 2670.01 631.925   1
  13   4  -3 1980.26 504.155   1
  13   4  -3 1445.64 886.079   1
 -17  13  -3 1430.40 422.784   1
 -17  13  -3 2207.75 522.506   1
  -4  17   3 2008.65 498.961   1
 -13  -4   3 1351.45 966.066   1
 -13  -4   3 1628.46 438.711   1
  17 -13   3 1568.90 444.944   1
  17 -13   3 2151.66 509.349   1
  17  -4   0 1715.03 612.188   1
  17  -4   0  855.95 215.374   1
 -13  17   0 1828.60 452.908   1
  -4 -13   0 1608.72 992.035   1
  -4 -13   0 1164.47 277.874   1
 -17   4   0  684.21 177.112   1
 -17   4   0 1302.63 532.894   1
  13 -17   0 1685.59 399.930   1
   4  13   0 3486.84 1305.05   1
   4 -17   0 1207.06 899.584   1
   4 -17   0  838.99 206.579   1
  13   4   0 1181.44 450.484   1
 -17  13   0 1807.48 443.213   1
 -17  13   0 1298.48 378.116   1
  -4  17   0 1982.68 1132.96   1
  -4  17   0  802.63 195.741   1
 -13  -4   0  559.56 440.097   1
 -13  -4   0 1344.53 322.195   1
  17  -4   3 1506.92 479.916   1
  17  -4   3  944.94 230.852   1
 -13  17   3 -399.58 644.736   1
  -4 -13   3  720.57 1581.37   1
  -4 -13   3 1713.29 443.559   1
 -17   4  -3 1022.51 248.338   1
 -17   4  -3 1271.81 437.673   1
  13 -17  -3 1223.68 757.271   1
   4  13  -3 1361.84 360.457   1
   4  13  -3  899.93 1536.36   1
  13   4   3 1418.97 471.606   1
  13   4   3 1472.30 351.454   1
 -17  13   3   18.24 1041.55   1
  -4  17  -3 1646.12 439.058   1
 -13  -4  -3 1247.57 479.224   1
 -13  -4  -3 1249.31 299.480   1
  17  -4   6 -156.75  62.119   1
 -13  17   6  584.83 598.337   1
  -4 -13   6 -706.37 964.681   1
 -17   4  -6   93.39 331.232   1
   4  13  -6  698.41 1113.23   1
  13   4   6  136.91 338.261   1
 -17  13   6 -247.44 1157.89   1
  -4  17  -6  137.64 202.908   1
 -13  -4  -6  130.51 390.928   1
 -13  -4  -6  -73.96  55.609   1
  17 -13  -6  -35.42 1194.60   1
  17  -4   9  -11.92 458.448   1
  17  -4   9  220.12  73.719   1
 -17   4  -9  691.14 502.423   1
  13   4   9  112.02 460.180   1
  13   4   9  402.01 113.400   1
 -17  13   9  -75.55 566.828   1
 -13  -4  -9  816.48 474.723   1
  17 -13  -9  154.95 797.437   1
  17  -3 -10  620.50 677.631   1
   3  14  10  236.77  87.500   1
  14   3 -10  -21.81 800.553   1
  17  -3  -7 -1169.0 1126.73   1
  -3 -14  -7    2.04 382.271   1
  -3 -14  -7  189.02  71.364   1
 -17   3   7  882.27 1264.20   1
   3  14   7  355.96 435.595   1
   3  14   7  178.19  66.828   1
   3 -17  -7  840.03 880.193   1
   3 -17  -7   86.25  49.688   1
  14   3  -7 -487.88 1006.58   1
  -3  17   7 1406.16 1118.77   1
 -14  -3   7 -1108.7 1045.71   1
  17 -14   7  235.18 238.123   1
  17  -3  -4 1270.08 1039.82   1
  -3 -14  -4  436.63 310.041   1
  -3 -14  -4  245.64  85.838   1
 -17   3   4 -324.06 912.742   1
   3  14   4  947.71 380.886   1
   3  14   4  339.37 101.766   1
   3 -17  -4  484.76 123.580   1
   3 -17  -4  688.71 250.588   1
  14   3  -4  708.45 1030.47   1
 -17  14  -4  432.13 106.163   1
 -17  14  -4  653.39 296.295   1
  -3  17   4  567.52 250.935   1
  -3  17   4  427.63 110.457   1
 -14  -3   4 -302.56 1061.29   1
  17 -14   4  734.07 350.069   1
  17 -14   4  237.19  62.708   1
  17  -3  -1 1200.83 567.520   1
 -14  17  -1  729.57 267.624   1
  -3 -14  -1  774.58 466.066   1
  -3 -14  -1  812.67 198.996   1
 -17   3   1  684.90 472.299   1
  14 -17   1  700.83 243.594   1
   3  14   1 1311.98 558.864   1
   3 -17  -1 1032.20 643.697   1
   3 -17  -1  255.26 1220.91   1
   3 -17  -1  727.49 177.943   1
  14   3  -1 -269.88 665.858   1
  14   3  -1 1039.82 264.993   1
 -17  14  -1  680.05 280.159   1
 -17  14  -1  674.51 169.702   1
  -3  17   1  255.51 995.498   1
  -3  17   1  183.97 704.639   1
 -14  -3   1  677.98 652.354   1
  17 -14   1  880.89 213.539   1
  17  -3   2 1713.99 521.468   1
  17  -3   2 2034.97 484.072   1
 -14  17   2 1367.03 445.290   1
  -3 -14   2 2294.67 1545.36   1
  -3 -14   2 2876.04 693.905   1
 -17   3  -2 2141.96 577.908   1
 -17   3  -2 2353.53 558.864   1
  14 -17  -2 2065.44 557.132   1
   3  14  -2 2733.38 660.318   1
   3  14  -2 2336.22 1646.81   1
   3 -17   2 1319.60 1051.94   1
   3 -17   2 2351.45 576.523   1
  14   3   2 1667.24 546.398   1
  14   3   2 2057.48 489.265   1
 -17  14   2 1822.71 605.609   1
  -3  17  -2 -576.87 987.880   1
  -3  17  -2 2367.03 576.177   1
 -14  -3  -2 2315.09 660.664   1
 -14  -3  -2 1947.71 462.950   1
  17 -14  -2 1388.16 579.639   1
  17 -14  -2 1369.46 499.653   1
  17  -3   5  238.57 309.487   1
  -3 -14   5 -200.24 948.060   1
  -3 -14   5  337.47 258.448   1
 -17   3  -5 -225.17 310.457   1
 -17   3  -5  274.90  84.661   1
  14 -17  -5  376.38 679.708   1
   3  14  -5  522.16 254.917   1
   3  14  -5 -536.36 1102.84   1
  14   3   5  317.69  94.321   1
  14   3   5  540.51 370.152   1
 -17  14   5 1927.63 1399.24   1
  -3  17  -5  473.34 254.605   1
 -14  -3  -5  384.35 343.767   1
 -14  -3  -5  197.96  75.762   1
  17 -14  -5 1361.15 1462.60   1
  17  -3   8   95.43 422.437   1
 -17   3  -8  146.85 388.850   1
 -17   3  -8  163.23  59.453   1
   3  14  -8  253.64 129.120   1
   3 -17   8  203.01  93.559   1
  14   3   8  289.99  83.622   1
  14   3   8  276.49 509.349   1
 -17  14   8  692.17 515.581   1
 -14  -3  -8   23.19 427.977   1
 -14  -3  -8  287.81  83.068   1
  17 -14  -8  545.36 703.947   1
  17  -2  -8  407.55 805.401   1
  -2 -15  -8  254.05  81.163   1
 -17   2   8 -356.30 709.487   1
   2  15   8  188.75 414.820   1
   2  15   8  440.44 117.728   1
  15   2  -8  670.71 885.733   1
  -2  17   8  324.55  92.798   1
 -15  -2   8 -138.64 662.742   1
  17  -2  -5 -537.05 1124.31   1
  -2 -15  -5  232.51 293.386   1
  -2 -15  -5  586.56 150.900   1
 -17   2   5   49.48 948.060   1
 -17   2   5  953.25 372.230   1
   2  15   5  507.62 315.408   1
   2 -17  -5  364.61 272.160   1
  15   2  -5  988.23 1289.47   1
  15   2  -5 1259.35 419.667   1
 -17  15  -5  501.73 286.496   1
  -2  17   5  549.86 333.483   1
  -2  17   5  856.99 208.518   1
 -15  -2   5  778.39 1185.59   1
  17 -15   5  507.27 309.695   1
  17  -2  -2  669.32 1127.08   1
 -15  17  -2  347.99 205.055   1
  -2 -15  -2 1270.43 475.761   1
  -2 -15  -2  230.09  72.888   1
 -17   2   2  361.15 199.550   1
 -17   2   2  371.54 790.858   1
  15 -17   2  491.00 211.530   1
   2  15   2  557.82 419.321   1
   2  15   2  500.00 129.848   1
   2 -17  -2 1206.72 407.548   1
  15   2  -2 1081.02 1212.95   1
 -17  15  -2  -49.69 214.543   1
 -17  15  -2  206.86  62.154   1
  -2  17   2 1092.10 438.365   1
  -2  17   2  443.56 114.300   1
 -15  -2   2 2051.94 1268.00   1
  17  -2   1 2543.97 721.952   1
  17  -2   1 2012.12 480.609   1
 -15  17   1 1798.13 451.177   1
  -2 -15   1 1835.87 1095.22   1
  -2 -15   1 2662.39 636.426   1
 -17   2  -1 3445.29 886.772   1
 -17   2  -1 2070.29 493.421   1
  15 -17  -1 1784.97 436.980   1
   2  15  -1 1296.05 1049.51   1
   2  15  -1 1776.66 427.631   1
   2 -17   1 2246.88 541.204   1
   2 -17   1 1881.23 1488.23   1
  15   2   1 2667.24 773.545   1
  15   2   1 1715.37 411.011   1
 -17  15   1 2681.44 704.985   1
  -2  17  -1 3099.72 1497.92   1
  -2  17  -1 1989.96 479.570   1
 -15  -2  -1 2359.76 721.606   1
 -15  -2  -1 2088.99 497.229   1
  17 -15  -1 3224.72 818.905   1
  17 -15  -1 2090.37 544.321   1
  17  -2   4  713.64 405.817   1
  17  -2   4   81.75  61.011   1
 -15  17   4 -224.06 867.728   1
  -2 -15   4 -586.22 1296.40   1
  -2 -15   4 -271.47 239.612   1
 -17   2  -4  457.76 370.152   1
  15 -17  -4 -215.75 753.462   1
   2  15  -4 1359.76 1027.70   1
   2 -17   4 1106.65 978.877   1
   2 -17   4 -121.16 218.109   1
  15   2   4  618.77 393.005   1
  -2  17  -4 -1400.3 944.251   1
  -2  17  -4  127.67 196.953   1
 -15  -2  -4  953.25 441.828   1
  17 -15  -4   -2.40 822.368   1
  17  -2   7  110.49 384.349   1
  17  -2   7  256.72  73.719   1
 -15  17   7  -59.63 473.684   1
 -17   2  -7  269.49  77.770   1
 -17   2  -7  409.97 450.484   1
  15 -17  -7  215.37 462.257   1
  15   2   7  170.36 405.124   1
  -2  17  -7  224.00 117.798   1
 -15  -2  -7  234.76 367.036   1
 -15  -2  -7  158.24  61.669   1
  17 -15  -7  264.85 653.739   1
  17  -2  10   52.91 557.825   1
  15   2  10  169.04 553.670   1
  17  -1  -6  159.35 1379.50   1
  17  -1  -6 -129.71 165.962   1
  -1 -16  -6  894.39 420.706   1
 -17   1   6  846.26 1316.13   1
 -17   1   6  -84.70 187.673   1
   1  16   6  605.61 424.169   1
   1 -17  -6 -502.08 545.360   1
   1 -17  -6  396.81 346.260   1
  16   1  -6  261.32 1350.76   1
  16   1  -6  -13.50 172.472   1
  -1  17   6  -39.44 295.706   1
  -1  17   6  924.51 444.252   1
 -16  -1   6 -101.25 164.577   1
 -16  -1   6 -163.16 1383.66   1
  17 -16   6  274.58 220.914   1
  17  -1  -3 1038.43 302.008   1
 -16  17  -3  765.58 295.048   1
  -1 -16  -3  786.36 330.782   1
  -1 -16  -3  429.36 114.439   1
 -17   1   3 1615.30 1302.98   1
  16 -17   3  191.48 201.835   1
   1  16   3  668.97 343.871   1
   1  16   3  692.17 171.676   1
   1 -17  -3 4207.06 3064.75   1
   1 -17  -3  597.99 282.029   1
   1 -17  -3  458.10 118.213   1
  16   1  -3  342.52 985.802   1
 -17  16  -3  424.51 286.080   1
  -1  17   3 3950.83 2869.46   1
  -1  17   3  218.04 296.295   1
 -16  -1   3   15.39 1259.69   1
  17 -16   3  546.05 326.869   1
  17  -1   0 1737.19 604.224   1
  17  -1   0  787.74 193.698   1
 -16  17   0 1374.65 337.153   1
 -16  17   0 1240.65 342.070   1
  -1 -16   0  809.56 1119.80   1
  -1 -16   0  904.78 219.979   1
 -17   1   0 1245.15 605.609   1
 -17   1   0  780.12 192.417   1
  16 -17   0  907.89 219.667   1
  16 -17   0  915.86 260.457   1
   1  16   0 1337.60 953.600   1
   1  16   0 1077.56 258.068   1
   1 -17   0 1354.92 324.030   1
   1 -17   0  939.06 934.556   1
   1 -17   0  618.77 853.185   1
  16   1   0  914.47 467.797   1
  16   1   0  999.31 242.486   1
 -17  16   0 1457.41 355.955   1
 -17  16   0 1428.67 404.778   1
  -1  17   0 1039.47 249.273   1
  -1  17   0  471.95 827.908   1
 -16  -1   0 1599.38 628.116   1
 -16  -1   0 1113.57 268.871   1
  17 -16   0 1283.93 310.595   1
  17 -16   0 1131.23 322.645   1
  17  -1   3 1574.44 499.999   1
  17  -1   3 1967.10 467.451   1
 -16  17   3 2207.41 938.018   1
  -1 -16   3 1282.89 364.266   1
  -1 -16   3 2120.50 1454.64   1
 -17   1  -3 1699.79 549.515   1
 -17   1  -3 1846.26 439.058   1
  16 -17  -3 1153.05 733.033   1
   1  16  -3  735.46 1197.02   1
   1  16  -3 1819.25 462.950   1
   1 -17   3  490.65 978.877   1
  16   1   3  945.98 407.894   1
  16   1   3 1864.61 443.559   1
 -17  16   3  924.51 904.431   1
  -1  17  -3  643.70 909.625   1
 -16  -1  -3 1641.97 549.168   1
 -16  -1  -3 2177.28 516.966   1
  17 -16  -3  326.59 856.994   1
  17  -1   6  570.64 359.072   1
  17  -1   6  861.84 209.695   1
  -1 -16   6  834.14 796.398   1
 -17   1  -6  437.33 388.850   1
 -17   1  -6  932.82 227.008   1
  16 -17  -6 -110.35 475.761   1
   1  16  -6  -19.71 771.467   1
  16   1   6  331.96 363.227   1
  16   1   6  965.03 235.145   1
 -16  -1  -6  936.29 426.939   1
 -16  -1  -6 1130.19 274.203   1
  17 -16  -6  203.74 719.875   1
  17  -1   9   19.28 490.304   1
  17  -1   9  357.34 102.008   1
  16   1   9  315.82 540.166   1
  16   1   9  412.74 114.404   1
   0 -17  -7  245.43  76.766   1
  17   0  -7  188.33 896.467   1
   0  17   7  314.30 425.554   1
   0  17   7  140.41  64.612   1
 -17   0   7 -264.37 874.999   1
   0 -17  -4  425.90 289.785   1
  17   0  -4   70.05 833.794   1
 -17  17  -4  672.09 303.809   1
   0  17   4  470.22 337.604   1
 -17   0   4  478.19 957.409   1
  17 -17   4 1100.07 366.343   1
   0 -17  -1 4210.52 1132.62   1
   0 -17  -1 3334.14 788.088   1
  17   0  -1 3460.52 994.459   1
 -17  17  -1 2811.98 665.858   1
 -17  17  -1 3040.16 717.797   1
   0  17   1 4487.53 1388.85   1
 -17   0   1 1771.81 689.057   1
 -17   0   1 3698.06 882.271   1
  17 -17   1 2811.29 658.587   1
  17 -17   1 3542.24 835.526   1
   0 -17   2  601.11 1166.20   1
   0 -17   2  545.71 175.762   1
  17   0   2  757.62 413.435   1
  17   0   2  355.61 100.831   1
 -17  17   2  844.53 439.404   1
   0  17  -2 -502.77 1062.67   1
   0  17  -2  339.92 141.932   1
 -17   0  -2  980.61 449.099   1
 -17   0  -2  492.38 129.051   1
  17 -17  -2  530.82 328.635   1
   0 -17   5 -475.76 765.581   1
   0 -17   5  598.34 191.724   1
  17   0   5  531.51 389.889   1
  17   0   5  551.59 144.390   1
 -17  17   5 -322.30 863.919   1
   0  17  -5  524.93 869.805   1
 -17   0  -5  574.79 397.853   1
 -17   0  -5 1219.87 295.879   1
  17 -17  -5 -422.78 671.052   1
  17   0   8 -236.77 523.545   1
  17   0   8  367.73 101.627   1
 -17   0  -8  217.59 488.227   1
 -17   0  -8  217.90  74.134   1
   9 -18   0  884.00 213.158   1
   9   9   0 2693.56 844.182   1
   9   9   0 1244.46 299.861   1
 -18   9   0 2393.00 637.118   1
  -9  18   0 1321.33 314.300   1
  -9  -9   0 1349.72 322.299   1
  -9  -9   0 2883.65 831.717   1
  18  -9   0 2914.47 760.041   1
  18  -9   0  967.45 240.824   1
  18  -9   3   67.07 275.104   1
  -9  -9   3  -33.02 1153.39   1
  -9  -9   3  832.06 265.824   1
 -18   9  -3  485.11 303.670   1
 -18   9  -3  431.79 116.378   1
   9 -18  -3  445.98 110.284   1
   9   9  -3 -269.18 1034.97   1
   9   9  -3  780.47 233.691   1
   9   9   3  249.31 348.338   1
   9   9   3  373.27 101.766   1
 -18   9   3 1762.46 1342.45   1
  -9  -9  -3  263.33 338.227   1
  -9  -9  -3  719.18 178.185   1
  18  -9  -3 -543.63 1237.53   1
  18  -9  -3   78.22 379.501   1
  18  -9   6   61.11 459.833   1
  18  -9   6  222.40  69.425   1
  -9  -9   6  580.33 1281.16   1
  -9  -9   6 -163.95 275.000   1
 -18   9  -6  167.87 378.116   1
 -18   9  -6  332.24  93.213   1
   9   9  -6 1655.12 1244.80   1
   9   9  -6  485.11 282.756   1
   9   9   6  352.84 354.570   1
 -18   9   6 -428.32 1530.82   1
  -9  -9  -6  308.21 386.080   1
  18  -9  -6 -1219.5 1428.32   1
  18  -9   9  106.65 571.329   1
  -9  -9   9  650.62 471.952   1
  -9  -9   9 -512.81 637.465   1
 -18   9  -9   79.95 405.124   1
   9   9  -9  636.77 844.182   1
   9   9   9   77.67 461.565   1
 -18   9   9  132.55 451.523   1
  18  -9  -9 -509.69 582.063   1
  18  -8 -10  535.66 720.221   1
 -18   8  10  434.21 577.562   1
   8  10  10  138.85  75.138   1
  10   8 -10  175.59 148.684   1
  10   8 -10 -349.03 870.151   1
 -18  10 -10  509.00 375.000   1
 -10  -8  10   80.23  86.981   1
  18 -10  10  360.11 408.587   1
  18  -8  -7 -460.53 1064.75   1
  -8 -10  -7  166.93 465.027   1
  -8 -10  -7  597.30 155.228   1
 -18   8   7  355.61 1308.86   1
   8  10   7  434.90 117.728   1
   8  10   7  771.47 487.534   1
   8 -18  -7   71.64 480.609   1
  10   8  -7  702.56 253.705   1
  10   8  -7   31.67 934.902   1
 -18  10  -7  647.16 160.180   1
 -18  10  -7  715.03 459.487   1
 -10  -8   7  329.36 1124.65   1
  18 -10   7  699.10 480.955   1
  18  -8  -4 -400.62 951.869   1
  -8 -10  -4  303.88 353.878   1
  -8 -10  -4  146.64  64.127   1
 -18   8   4   43.32 1062.33   1
   8  10   4  425.90 354.917   1
   8  10   4  267.66  85.872   1
   8 -18  -4  331.27  85.803   1
   8 -18  -4 -735.80 909.971   1
  10   8  -4 1231.65 1593.49   1
 -18  10  -4  338.68 311.011   1
 -18  10  -4  128.84  54.951   1
 -10  -8   4  -71.75 1683.17   1
 -10  -8   4   47.06 287.638   1
  18 -10   4  621.88 315.755   1
  18 -10   4  148.37  53.740   1
  18  -8  -1 2892.31 783.586   1
 -10  18  -1 2736.84 655.124   1
  -8 -10  -1 2741.69 779.778   1
  -8 -10  -1 2989.61 707.063   1
 -18   8   1 3128.46 791.204   1
 -18   8   1 2467.45 755.193   1
  10 -18   1 2524.93 609.764   1
   8  10   1 2788.43 660.318   1
   8  10   1 2100.07 622.229   1
   8 -18  -1 3230.26 763.503   1
  10   8  -1 2515.58 600.415   1
  10   8  -1 3760.38 1409.28   1
 -18  10  -1 1985.80 518.005   1
 -18  10  -1 3456.71 820.636   1
  -8  18   1 2826.52 667.936   1
 -10  -8   1 3853.87 1442.52   1
  18 -10   1 2509.00 620.498   1
  18 -10   1 3226.10 764.196   1
  18  -8   2  842.45 334.106   1
  18  -8   2  469.53 123.684   1
 -10  18   2  444.60 133.830   1
  -8 -10   2  339.85 891.966   1
  -8 -10   2  351.45 160.457   1
 -18   8  -2  380.89 110.734   1
 -18   8  -2  575.83 312.915   1
  10 -18  -2  384.69  94.529   1
  10 -18  -2 1020.08 368.074   1
   8  10  -2  729.92 214.924   1
   8  10  -2 -570.29 784.279   1
   8 -18   2 1129.85 312.257   1
  10   8   2  388.16 377.423   1
  10   8   2  580.33 147.611   1
 -18  10   2   12.20 491.343   1
  -8  18  -2  478.53 185.665   1
 -10  -8  -2  467.45 390.928   1
  18 -10  -2  245.53 603.185   1
  18 -10  -2  701.87 320.394   1
  18  -8   5 1620.15 520.429   1
  -8 -10   5 2148.20 1610.46   1
  -8 -10   5  703.25 292.105   1
 -18   8  -5  918.97 404.778   1
  10 -18  -5  -65.79 608.033   1
   8  10  -5  984.07 324.688   1
   8  10  -5 1034.97 1379.50   1
  10   8   5  922.78 413.088   1
  10   8   5 1046.40 254.917   1
 -18  10   5  373.96 1130.54   1
  -8  18  -5  697.37 224.480   1
 -10  -8  -5  772.85 399.584   1
 -10  -8  -5  831.37 211.080   1
  18 -10  -5 2122.92 1412.74   1
  18 -10  -5  614.27 333.725   1
  18  -8   8  -66.31 454.639   1
  18  -8   8   42.62  48.338   1
  -8 -10   8   92.94  73.269   1
  -8 -10   8    8.76 155.748   1
  -8 -10   8 -449.79 689.057   1
 -18   8  -8    2.90 435.941   1
   8  10  -8  135.11 106.613   1
   8  10  -8 -1281.9 902.007   1
  10   8   8   10.83  50.900   1
  10   8   8  770.43 506.232   1
 -18  10   8  -85.98 807.478   1
 -10  -8  -8   19.63  55.436   1
  18 -10  -8  -55.68 734.071   1
  18  -7  -8 -124.06 950.484   1
  -7 -11  -8 1527.35 366.343   1
 -18   7   8 -301.07 802.977   1
   7  11   8  452.56 519.390   1
   7  11   8 1022.16 250.069   1
  11   7  -8 -438.02 696.675   1
 -18  11  -8  929.36 477.839   1
 -11  -7   8 -162.95 528.047   1
  18 -11   8 1486.84 671.745   1
  18  -7  -5  970.57 1295.01   1
 -18   7   5 1018.00 1143.00   1
   7  11   5 1353.53 325.138   1
   7  11   5  585.87 404.085   1
   7 -18  -5 1016.97 242.798   1
  11   7  -5 2625.00 676.938   1
  11   7  -5 1597.30 1705.33   1
 -18  11  -5  668.97 402.008   1
 -18  11  -5 1384.00 329.778   1
  -7  18   5 1069.60 255.990   1
 -11  -7   5 -619.46 1820.98   1
  18 -11   5  808.17 420.013   1
  18 -11   5 1260.73 300.138   1
  18  -7  -2 7541.54 1944.94   1
  18  -7  -2 6108.03 1469.87   1
  -7 -11  -2 8265.23 1949.44   1
 -18   7   2 5706.37 1508.31   1
 -18   7   2 6028.39 1459.83   1
   7  11   2 7957.06 1877.77   1
   7  11   2 6180.74 1493.77   1
   7 -18  -2 6371.19 1503.46   1
   7 -18  -2 5135.04 1152.35   1
  11   7  -2 8753.45 2072.02   1
  11   7  -2 5855.26 1653.74   1
 -18  11  -2 6835.17 1561.98   1
 -18  11  -2 8150.96 1923.13   1
  -7  18   2 5803.32 1316.13   1
  -7  18   2 9712.59 2290.51   1
 -11  -7   2 5515.92 1866.69   1
 -11  -7   2 8867.72 2102.84   1
  18 -11   2 6485.45 1486.15   1
  18 -11   2 7998.61 1886.42   1
  18  -7   1 1163.43 407.202   1
  18  -7   1 1574.10 381.232   1
 -11  18   1 1456.37 357.340   1
 -11  18   1 1360.80 321.987   1
  -7 -11   1 2399.93 1356.99   1
 -18   7  -1  901.66 235.145   1
 -18   7  -1 1285.66 417.243   1
  11 -18  -1 1720.22 406.509   1
  11 -18  -1 1297.78 308.171   1
   7  11  -1 3226.80 1287.39   1
   7  11  -1 1228.53 299.273   1
  11   7   1 1874.65 595.567   1
  11   7   1 1465.72 351.454   1
 -18  11   1 1673.13 597.645   1
 -18  11   1 1532.20 436.980   1
 -11  -7  -1 2163.78 720.567   1
 -11  -7  -1 1647.51 394.044   1
  18 -11  -1 1696.33 575.138   1
  18 -11  -1 2056.78 542.589   1
  18  -7   4 1252.08 423.476   1
  -7 -11   4 -1679.0 1827.56   1
  -7 -11   4  901.31 308.414   1
 -18   7  -4 1477.49 448.060   1
   7  11  -4  184.97 1756.92   1
   7  11  -4  839.68 292.521   1
  11   7   4 1673.47 528.047   1
  11   7   4 1543.28 369.806   1
 -18  11   4   43.35 1010.73   1
 -11  -7  -4 1702.56 560.595   1
  18 -11  -4  123.79 901.315   1
  18  -7   7 -650.62 458.448   1
  -7 -11   7 -189.40 771.467   1
 -18   7  -7  585.87 390.581   1
   7  11  -7 -295.01 817.866   1
   7  11  -7  511.08 215.685   1
   7  11  -7 1605.95 1158.24   1
  11   7   7  180.57  71.364   1
 -18  11   7  521.81 944.251   1
 -11  -7  -7  140.62 432.825   1
 -11  -7  -7  226.49  79.986   1
  18 -11  -7 -500.35 884.348   1
  18 -11  -7  201.42 147.507   1
  18  -7  10 -424.86 632.617   1
 -18   7 -10  193.56 479.224   1
   7  11 -10  458.45 701.177   1
  11   7  10  489.27 541.551   1
  11   7  10  245.19  91.655   1
 -18  11  10  321.29 565.096   1
  18  -6  -9  -51.18 710.179   1
  -6 -12  -9  504.15 137.742   1
 -18   6   9  -68.25 554.709   1
   6  12   9  291.20  98.580   1
   6 -18  -9  -78.91 287.569   1
  12   6  -9  492.73 404.085   1
  12   6  -9  536.70 844.528   1
 -18  12  -9  -67.42 350.069   1
 -12  -6   9  293.73 303.012   1
 -12  -6   9  207.03 525.276   1
  18 -12   9  -59.87 375.692   1
  18  -6  -6 -448.75 1730.95   1
  18  -6  -6 1697.71 492.036   1
  -6 -12  -6 2551.59 691.135   1
  -6 -12  -6 2983.72 707.409   1
 -18   6   6 1855.26 1655.12   1
   6  12   6 2395.43 568.905   1
   6 -18  -6 2462.60 582.409   1
   6 -18  -6 3964.68 2943.90   1
  12   6  -6  435.94 1038.78   1
 -18  12  -6 1999.65 620.498   1
 -18  12  -6 2583.79 611.149   1
 -12  -6   6  933.52 1354.22   1
  18 -12   6 2081.72 492.728   1
  18 -12   6 1539.47 518.351   1
  18  -6  -3 1760.73 1561.98   1
  -6 -12  -3 3406.85 846.952   1
  -6 -12  -3 4376.73 1034.28   1
  -6 -12  -3  483.38 512.465   1
 -18   6   3 3490.30 1646.81   1
   6  12   3 3385.04 870.498   1
   6  12   3 4193.21 990.650   1
   6 -18  -3 3798.47 858.725   1
   6 -18  -3   76.87 1682.82   1
   6 -18  -3 6049.16 1427.28   1
  12   6  -3 1780.82 1005.54   1
  12   6  -3 3195.63 774.237   1
 -18  12  -3 3601.10 851.800   1
 -18  12  -3 3070.98 746.190   1
  -6  18   3 4733.38 1116.69   1
  -6  18   3  879.85 1725.07   1
 -12  -6   3 1501.38 1132.62   1
  18 -12   3 4591.41 1083.45   1
  18 -12   3 3746.53 886.426   1
  18  -6   0 6977.14 1673.47   1
  18  -6   0 3677.28 872.229   1
 -12  18   0 5550.55 1241.69   1
 -12  18   0 6873.26 1620.50   1
  -6 -12   0 7912.04 1977.84   1
  -6 -12   0 3194.25 754.501   1
 -18   6   0 5502.07 1342.80   1
  12 -18   0 5834.48 1376.73   1
  12 -18   0 6211.91 1390.58   1
   6  12   0 4241.69 1002.77   1
   6 -18   0 3860.80 912.395   1
  12   6   0 5162.74 1220.57   1
  12   6   0 5000.00 1236.49   1
 -18  12   0 5367.03 1242.03   1
 -18  12   0 5072.71 1200.48   1
  -6  18   0 3943.90 931.440   1
 -12  -6   0 3569.94 843.490   1
 -12  -6   0 4310.94 1105.61   1
  18 -12   0 6087.25 1406.51   1
  18 -12   0 6762.46 1599.38   1
  18  -6   3 1745.15 529.778   1
  18  -6   3 1674.51 400.969   1
 -12  18   3 1243.77 836.564   1
  -6 -12   3  16260.  11724.   1
  -6 -12   3 1452.21 377.770   1
 -18   6  -3 1947.02 464.681   1
 -18   6  -3 1514.20 492.036   1
  12 -18  -3  127.77 578.947   1
   6  12  -3  13961.  10066.   1
   6  12  -3 1919.32 474.723   1
   6  12  -3  118.77 1772.51   1
  12   6   3 1624.65 535.318   1
  12   6   3 1587.95 378.809   1
 -18  12   3 1589.68 1118.42   1
  -6  18  -3 1184.90 329.709   1
 -12  -6  -3 1088.99 466.066   1
 -12  -6  -3 1916.90 455.678   1
  18 -12  -3 2087.26 586.565   1
  18 -12  -3 1785.32 1292.59   1
  18  -6   6  436.98 398.545   1
  -6 -12   6  166.52 818.213   1
  -6 -12   6  948.41 316.793   1
 -18   6  -6    9.35 396.468   1
 -18   6  -6  196.85  73.095   1
   6  12  -6 -312.15 671.052   1
  12   6   6  454.64 364.958   1
  12   6   6  265.75  83.483   1
 -18  12   6  468.14 236.773   1
 -18  12   6 -308.24 1282.55   1
  -6  18  -6  609.42 223.511   1
 -12  -6  -6  495.84 411.357   1
 -12  -6  -6  339.85 102.631   1
  18 -12  -6 -1120.5 1129.15   1
  18 -12  -6  711.91 270.048   1
  18  -6   9  557.13 526.662   1
  -6 -12   9    4.18  56.475   1
 -18   6  -9  -51.07 501.731   1
   6  12  -9  258.48 680.401   1
   6  12  -9 -156.61 123.615   1
  12   6   9  331.27 478.878   1
 -18  12   9  173.82 499.307   1
  18  -5 -10  573.75 642.659   1
   5  13  10  236.98  87.812   1
  13   5 -10  287.64 877.423   1
  13   5 -10   98.58 123.511   1
  18  -5  -7  426.25 1223.68   1
  -5 -13  -7 1905.12 454.639   1
 -18   5   7  -54.26 1252.77   1
   5  13   7 2916.89 840.027   1
   5  13   7 1902.01 453.254   1
   5 -18  -7 3121.19 738.226   1
  13   5  -7  476.80 1037.05   1
 -18  13  -7 1408.93 481.301   1
  -5  18   7 1991.34 474.030   1
 -13  -5   7 1239.61 982.686   1
  18 -13   7 2117.38 648.891   1
  18  -5  -4  741.69 1047.09   1
  -5 -13  -4  229.15 404.432   1
  -5 -13  -4  643.70 163.400   1
  -5 -13  -4  626.38 358.379   1
 -18   5   4 1456.37 1134.35   1
   5  13   4  801.94 632.963   1
   5  13   4  789.47 375.692   1
   5  13   4  601.11 156.406   1
   5 -18  -4  937.33 285.838   1
  13   5  -4  102.98 1065.44   1
 -18  13  -4  963.64 382.617   1
 -18  13  -4  611.84 149.584   1
  -5  18   4  590.03 271.225   1
 -13  -5   4 1110.46 399.584   1
 -13  -5   4  -88.95 1057.82   1
  18 -13   4  713.99 171.641   1
  18 -13   4  783.24 394.044   1
  18  -5  -1 4591.41 1167.24   1
  18  -5  -1 4342.10 1035.32   1
 -13  18  -1 5959.14 1332.41   1
 -13  18  -1 3272.50 780.816   1
  -5 -13  -1 4667.59 1163.09   1
  -5 -13  -1 3112.88 2268.00   1
  -5 -13  -1 4847.64 1144.39   1
 -18   5   1 4657.20 1176.59   1
  13 -18   1 5786.01 1293.63   1
   5  13   1 4761.08 1192.87   1
   5  13   1 5145.42 1214.68   1
   5  13   1 2791.20 2030.47   1
   5 -18  -1 4504.84 1161.70   1
   5 -18  -1 5418.97 1278.05   1
  13   5  -1 6204.98 1706.02   1
  13   5  -1 4608.72 1091.76   1
 -18  13  -1 6073.40 1394.04   1
  -5  18   1 5616.34 1483.03   1
  -5  18   1 6405.81 1510.73   1
 -13  -5   1 5297.78 1255.54   1
 -13  -5   1 4923.82 1412.74   1
  18 -13   1 4840.72 1143.35   1
  18 -13   1 6121.88 1403.39   1
  18  -5   2 1100.76 397.160   1
  18  -5   2 1282.89 309.660   1
  -5 -13   2  786.70 1079.29   1
  -5 -13   2  13026. 9390.57   1
  -5 -13   2 1335.87 338.642   1
 -18   5  -2 1528.74 368.074   1
 -18   5  -2 1344.18 425.900   1
  13 -18  -2  861.84 332.721   1
   5  13  -2  20751.  14958.   1
   5  13  -2 -102.18 1158.93   1
   5  13  -2 2159.97 526.662   1
   5 -18   2 -1024.6 786.010   1
   5 -18   2 2058.52 512.119   1
  13   5   2  857.34 210.041   1
  13   5   2 1485.80 528.393   1
 -18  13   2  993.77 503.808   1
 -13  -5  -2 1148.89 276.177   1
 -13  -5  -2  793.63 437.673   1
  18 -13  -2  250.28 518.698   1
  18  -5   5  927.98 383.310   1
  18  -5   5 1460.18 350.069   1
 -13  18   5 -170.12 381.925   1
  -5 -13   5 1609.76 1235.11   1
 -18   5  -5 1136.43 275.692   1
 -18   5  -5  856.99 379.847   1
  13 -18  -5 -235.01 468.144   1
   5  13  -5  -34.02 1019.04   1
   5  13  -5  699.45 284.453   1
   5  13  -5 2032.20 1503.46   1
  13   5   5  630.54 426.592   1
  13   5   5  735.80 184.141   1
 -18  13   5 1139.20 1026.66   1
 -13  -5  -5  819.94 204.709   1
 -13  -5  -5 1543.97 539.819   1
  18 -13  -5  721.61 1181.09   1
  18  -5   8  315.24 426.246   1
 -18   5  -8  628.12 430.055   1
   5  13  -8  569.94 184.799   1
  13   5   8  635.39 549.168   1
  13   5   8  478.53 126.385   1
 -13  -5  -8  830.33 503.808   1
 -13  -5  -8  537.74 138.296   1
  18 -13  -8  313.71 583.794   1
  18  -4  -8 -464.33 775.969   1
  -4 -14  -8  210.39 354.224   1
  -4 -14  -8  214.51  79.120   1
 -18   4   8 -614.27 722.645   1
   4  14   8 -259.07 453.947   1
   4  14   8  464.68 128.462   1
   4 -18  -8  600.07 586.565   1
  14   4  -8   -7.46 851.800   1
  14   4  -8  433.17 179.051   1
  -4  18   8  512.12 137.327   1
 -14  -4   8 1239.96 772.160   1
  18 -14   8  372.58 314.335   1
  18  -4  -5  333.00 1055.40   1
  18  -4  -5  323.82 274.099   1
  -4 -14  -5 -107.51 362.881   1
  -4 -14  -5  128.95  75.312   1
  -4 -14  -5  228.15 302.112   1
 -18   4   5 -108.93 922.783   1
   4  14   5  101.07 246.537   1
   4  14   5  357.34 335.768   1
   4  14   5   76.73  60.007   1
   4 -18  -5 -169.98 210.457   1
  14   4  -5  671.74 1331.37   1
  14   4  -5 -334.04 303.809   1
 -18  14  -5  808.86 355.609   1
  -4  18   5  200.87 284.868   1
  -4  18   5   81.16  46.260   1
 -14  -4   5 1328.25 1265.93   1
  18 -14   5  133.21  41.967   1
  18 -14   5  395.78 339.335   1
  18  -4  -2  900.97 1047.09   1
  18  -4  -2 1750.00 454.986   1
 -14  18  -2 2155.81 499.999   1
  -4 -14  -2 2460.52 1809.55   1
  -4 -14  -2 1574.79 375.692   1
  -4 -14  -2 2566.13 726.454   1
 -18   4   2  682.82 765.235   1
 -18   4   2 1136.08 331.856   1
  14 -18   2 1824.10 421.052   1
   4  14   2 1740.65 1278.39   1
   4  14   2 2902.35 811.634   1
   4  14   2 1294.67 310.318   1
   4 -18  -2 2326.87 585.180   1
   4 -18  -2 1375.69 1646.47   1
  14   4  -2 1058.86 292.451   1
  14   4  -2  824.10 1268.00   1
 -18  14  -2 1641.27 390.928   1
 -18  14  -2 1083.10 333.795   1
  -4  18   2  180.26 1103.18   1
 -14  -4   2 1302.28 346.122   1
 -14  -4   2  659.28 1294.32   1
  18 -14   2 1593.14 378.462   1
  18 -14   2 1570.64 441.135   1
  18  -4   1 1672.09 546.052   1
  18  -4   1 1841.41 442.867   1
 -14  18   1 1485.11 369.113   1
  -4 -14   1 1451.87 1084.14   1
 -18   4  -1 1420.70 343.421   1
 -18   4  -1 1416.55 480.955   1
  14 -18  -1 1280.47 319.321   1
   4  14  -1 1321.67 321.295   1
   4  14  -1  534.28 418.628   1
   4  14  -1 1136.77 938.018   1
   4 -18   1   69.81 1006.58   1
  14   4   1 1690.44 618.074   1
  14   4   1 1374.65 330.748   1
 -18  14   1 1106.65 434.210   1
 -18  14   1 2237.53 573.060   1
  -4  18  -1 -426.25 1493.07   1
  -4  18  -1  618.77 979.570   1
 -14  -4  -1 1102.49 266.828   1
 -14  -4  -1 1913.09 658.587   1
  18 -14  -1 1128.46 331.094   1
  18  -4   4 1727.49 550.553   1
  18  -4   4 2045.36 487.880   1
 -14  18   4 1050.21 735.110   1
  -4 -14   4  574.79 1170.36   1
  -4 -14   4 2862.53 2127.77   1
  -4 -14   4 1768.35 490.304   1
 -18   4  -4 1415.51 475.415   1
 -18   4  -4 1757.27 419.321   1
  14 -18  -4  521.12 674.515   1
   4  14  -4  124.83 1215.72   1
   4  14  -4 1106.65 361.842   1
   4  14  -4 2612.19 1939.40   1
  14   4   4 1673.13 543.282   1
  14   4   4 1696.33 404.432   1
 -18  14   4  253.53 968.143   1
 -14  -4  -4 1852.49 440.443   1
 -14  -4  -4 1331.37 508.310   1
  18  -4   7  -16.06 421.052   1
  -4 -14   7 -232.62 130.956   1
 -18   4  -7  410.32 431.440   1
 -18   4  -7   56.23  44.356   1
   4  14  -7   83.31 124.861   1
   4 -18   7   50.38  64.958   1
  14   4   7  533.93 427.977   1
 -18  14   7  321.95 647.160   1
 -14  -4  -7 -143.91 405.124   1
 -14  -4  -7   47.23  50.969   1
  18 -14  -7  399.93 739.958   1
  18  -4  10 -776.66 582.409   1
  14   4  10  -45.67 531.509   1
  18  -3  -9 -271.57 757.963   1
  15   3  -9 -346.61 666.204   1
  18  -3  -6  305.57 1371.19   1
  18  -3  -6 -195.15 140.824   1
  -3 -15  -6  280.16 384.349   1
  -3 -15  -6  -66.97  59.384   1
  -3 -15  -6  -27.32 326.939   1
 -18   3   6  173.55 1044.67   1
   3  15   6  274.79 325.692   1
   3  15   6 -115.51  61.877   1
   3  15   6  315.65 375.346   1
   3 -18  -6   94.74 257.202   1
  15   3  -6   74.07 1273.20   1
 -18  15  -6   -1.30 283.483   1
  -3  18   6  180.19 267.555   1
 -15  -3   6 1177.98 1274.58   1
  18 -15   6  493.07 379.155   1
  18  -3  -3 -614.61 1319.60   1
  -3 -15  -3  459.49 320.221   1
  -3 -15  -3  741.00 182.687   1
 -18   3   3 -342.66 1247.57   1
  15 -18   3  929.71 238.919   1
   3  15   3  732.69 182.271   1
   3  15   3  -14.49 324.376   1
   3  15   3  410.66 363.227   1
   3 -18  -3  503.81 246.052   1
   3 -18  -3  498.61 127.043   1
  15   3  -3  291.27 172.749   1
  15   3  -3 -230.51 893.005   1
 -18  15  -3  401.32 100.208   1
  -3  18   3   63.05 254.536   1
 -15  -3   3   -0.52 1125.35   1
 -15  -3   3  520.78 213.642   1
  18 -15   3  345.15 317.624   1
  18 -15   3  421.74 104.190   1
  18  -3   0  967.45 539.473   1
  18  -3   0 1251.73 301.800   1
 -15  18   0 1419.67 352.839   1
  -3 -15   0 1519.04 1248.61   1
  -3 -15   0 1513.50 361.495   1
  -3 -15   0  957.76 729.570   1
 -18   3   0 1423.82 589.681   1
 -18   3   0  996.54 242.659   1
  15 -18   0 1603.88 386.080   1
   3  15   0 1210.18 288.954   1
   3  15   0  585.87 457.756   1
   3  15   0 2365.99 1288.43   1
   3 -18   0  752.42 945.982   1
   3 -18   0 1677.28 398.892   1
  15   3   0  979.92 443.213   1
  15   3   0 1392.66 336.980   1
 -18  15   0 1277.01 373.268   1
 -18  15   0 1317.17 324.273   1
  -3  18   0  193.94 1060.94   1
  -3  18   0 1179.71 281.683   1
 -15  -3   0 1189.06 285.665   1
 -15  -3   0 1368.07 560.941   1
  18 -15   0 1152.70 283.795   1
  18 -15   0 1094.53 346.606   1
  18  -3   3 1160.66 425.900   1
  18  -3   3 1654.78 394.736   1
 -15  18   3 -340.27 684.902   1
  -3 -15   3 -468.84 599.030   1
  -3 -15   3 2476.45 1443.90   1
 -18   3  -3 1562.33 500.346   1
 -18   3  -3 1483.03 353.878   1
  15 -18  -3  515.23 567.520   1
   3  15  -3    2.39 354.917   1
   3  15  -3 -1106.0 1132.62   1
   3  15  -3 1168.63 309.695   1
   3 -18   3  411.01 822.021   1
   3 -18   3 1533.24 417.590   1
  15   3   3 1612.88 518.351   1
  15   3   3 1277.35 306.302   1
 -18  15   3   13.33 847.991   1
  -3  18  -3 1164.13 334.799   1
  -3  18  -3   37.12 817.520   1
 -15  -3  -3 1494.80 357.340   1
 -15  -3  -3 1475.76 484.072   1
  18  -3   6  174.45 348.684   1
  18  -3   6  213.57  67.521   1
 -15  18   6  -84.94 388.504   1
  -3 -15   6  412.40 157.895   1
 -18   3  -6   91.83 348.338   1
 -18   3  -6  181.44  65.789   1
  15 -18  -6 -658.24 446.329   1
  15   3   6 -114.65 370.152   1
 -18  15   6 -795.36 892.658   1
 -15  -3  -6  -20.06 334.349   1
 -15  -3  -6  218.14  79.674   1
  18  -3   9  371.88 486.149   1
  15   3   9  185.77 568.213   1
  15   3   9  394.74 112.673   1
  18  -2  -7 -448.06 913.780   1
  18  -2  -7  386.77 150.173   1
  -2 -16  -7   75.83 279.363   1
  -2 -16  -7  218.01  75.450   1
 -18   2   7  433.86 170.949   1
 -18   2   7  240.34 976.453   1
   2  16   7  222.82 447.368   1
   2  16   7  465.37 122.957   1
   2 -18  -7  349.72 444.252   1
   2 -18  -7  156.06 370.845   1
  16   2  -7  511.08 184.072   1
  16   2  -7   26.20 883.656   1
  -2  18   7 -244.11 345.394   1
 -16  -2   7  129.29 832.755   1
  18 -16   7  147.16 267.001   1
  18  -2  -4  798.82 921.744   1
  18  -2  -4 1427.98 393.005   1
  -2 -16  -4 1521.47 476.108   1
  -2 -16  -4 1852.15 1371.19   1
  -2 -16  -4 1097.64 267.659   1
 -18   2   4 -209.73 1000.00   1
  16 -18   4  979.57 270.706   1
   2  16   4 1001.04 399.238   1
   2  16   4 1345.57 992.381   1
   2  16   4 1108.38 271.503   1
   2 -18  -4 2242.38 1700.48   1
   2 -18  -4 1458.79 407.202   1
   2 -18  -4 2168.28 515.927   1
  16   2  -4 -307.44 842.797   1
 -18  16  -4 1937.67 536.011   1
 -18  16  -4 2002.42 473.337   1
  -2  18   4 1106.30 376.038   1
  -2  18   4 2483.03 1843.49   1
  -2  18   4 1738.57 413.781   1
 -16  -2   4   79.92 941.135   1
  18 -16   4 1545.70 490.304   1
  18  -2  -1  833.10 536.011   1
  18  -2  -1  301.94  99.377   1
 -16  18  -1  178.67 247.160   1
 -16  18  -1  299.27  73.234   1
  -2 -16  -1  202.04 308.795   1
  -2 -16  -1  995.15 539.473   1
 -18   2   1  723.68 209.487   1
 -18   2   1  997.58 521.468   1
  16 -18   1  497.58 194.183   1
   2  16   1  -63.92 229.917   1
   2  16   1 1029.08 734.071   1
   2 -18  -1  821.33 761.080   1
   2 -18  -1  677.63 166.516   1
  16   2  -1 1278.74 717.797   1
  16   2  -1  609.42 169.252   1
 -18  16  -1  321.05 248.130   1
 -18  16  -1  462.95 119.148   1
  -2  18   1  759.00 970.221   1
 -16  -2   1 1491.69 657.548   1
 -16  -2   1  518.01 160.215   1
  18 -16   1  383.66  98.165   1
  18 -16   1  372.23 248.130   1
  18  -2   2  -77.29 336.530   1
  18  -2   2  271.05  85.215   1
 -16  18   2  425.21 327.839   1
  -2 -16   2 1942.17 1477.49   1
  -2 -16   2  870.15 1392.66   1
  -2 -16   2   45.60 115.097   1
 -18   2  -2  507.62 356.648   1
 -18   2  -2  106.79  57.548   1
  16 -18  -2  168.42 275.207   1
   2  16  -2 1325.83 1006.92   1
   2  16  -2   15.82 1279.43   1
   2 -18   2  -80.33 1025.62   1
  16   2   2  101.77  60.145   1
  16   2   2  462.60 411.703   1
  -2  18  -2 -1341.8 1396.12   1
  -2  18  -2  222.89 749.307   1
 -16  -2  -2  394.04 379.847   1
  18 -16  -2  484.42 400.969   1
  18  -2   5  415.86 368.074   1
  18  -2   5  618.77 157.133   1
 -16  18   5 -151.42 632.271   1
  -2 -16   5  147.82 733.033   1
  -2 -16   5  349.72 147.057   1
 -18   2  -5  772.16 375.692   1
 -18   2  -5  476.45 130.402   1
  16 -18  -5  499.31 558.864   1
   2  16  -5 -292.28 789.473   1
  16   2   5  164.89 403.393   1
  16   2   5  278.05  92.625   1
  -2  18  -5  294.49 136.565   1
 -16  -2  -5   85.77 374.307   1
  18 -16  -5 -406.16 936.633   1
  18  -2   8 -140.82 516.966   1
 -18   2  -8   -9.07 491.689   1
  16   2   8   72.82 499.653   1
  18  -1  -8 -169.46 653.393   1
   1  17   8 -326.66 482.340   1
  17   1  -8  -22.61 688.711   1
  17   1  -8  183.79 122.195   1
  -1  18   8  255.26 472.645   1
  -1  18   8  246.16  83.414   1
  18  -1  -5  758.66 654.085   1
  -1 -17  -5 1190.79 421.398   1
  -1 -17  -5  461.91 449.446   1
  -1 -17  -5 2211.22 526.662   1
 -18   1   5  282.06 681.786   1
  17 -18   5  745.50 275.762   1
   1  17   5  872.23 401.315   1
   1  17   5  509.00 434.903   1
   1  17   5 1668.63 398.892   1
   1 -18  -5 1571.33 463.642   1
   1 -18  -5 1415.51 339.958   1
  17   1  -5 -877.77 713.296   1
 -18  17  -5 1283.24 422.437   1
  -1  18   5 1501.38 358.725   1
  -1  18   5 1225.07 425.554   1
 -17  -1   5 -693.91 724.376   1
  18 -17   5 1559.90 521.814   1
  18  -1  -2  931.09 1091.76   1
 -17  18  -2  542.94 306.232   1
 -17  18  -2  481.65 116.205   1
  -1 -17  -2  455.33 420.013   1
  -1 -17  -2  477.49 124.100   1
  -1 -17  -2  972.99 793.282   1
 -18   1   2  313.33 784.625   1
  17 -18   2  394.04 261.288   1
   1  17   2  707.06 440.097   1
   1  17   2  954.99 755.193   1
   1  17   2  721.61 180.124   1
   1 -18  -2  736.50 415.858   1
   1 -18  -2  641.62 159.799   1
  17   1  -2    9.78 1162.05   1
  17   1  -2 1087.60 302.112   1
  -1  18   2  811.98 454.293   1
  -1  18   2  450.14 118.906   1
 -17  -1   2  727.49 236.946   1
 -17  -1   2  223.37 958.448   1
  18 -17   2  452.91 250.831   1
  18  -1   1 3756.92 978.531   1
  18  -1   1 2774.58 659.279   1
 -17  18   1 2365.30 576.523   1
  -1 -17   1  973.68 817.520   1
  -1 -17   1 2834.48 1166.20   1
  -1 -17   1 3343.83 794.667   1
 -18   1  -1 2839.33 674.168   1
 -18   1  -1 3874.65 993.074   1
  17 -18  -1 2562.32 612.188   1
   1  17  -1 1878.11 1140.58   1
   1  17  -1 3031.51 719.528   1
   1  17  -1 1304.02 987.880   1
   1 -18   1 2671.05 1329.64   1
   1 -18   1 3331.02 792.589   1
  17   1   1 4248.61 1102.15   1
  17   1   1 3161.35 749.653   1
 -18  17   1 2988.22 730.955   1
 -18  17   1 1859.07 516.620   1
  -1  18  -1 3303.32 784.279   1
  -1  18  -1 3535.32 1425.55   1
 -17  -1  -1 2623.27 622.576   1
 -17  -1  -1 3864.26 1007.27   1
  18 -17  -1 4151.66 997.922   1
  18 -17  -1 3321.33 804.362   1
  18  -1   4  547.09 392.313   1
 -17  18   4 -368.07 599.722   1
  -1 -17   4 -201.38 703.947   1
 -18   1  -4  205.09 384.349   1
  17 -18  -4 -555.05 520.429   1
   1  17  -4 -241.38 651.661   1
   1  17  -4  143.11 140.028   1
   1 -18   4   39.61 661.703   1
   1 -18   4  164.47 122.680   1
  17   1   4  280.44 388.850   1
 -18  17   4  -51.49 720.567   1
 -17  -1  -4  871.19 439.058   1
  18 -17  -4 -218.66 537.742   1
  18  -1   7   69.39 442.867   1
 -18   1  -7   93.04 417.936   1
   1  17  -7  347.65 134.384   1
  17   1   7  435.94 474.376   1
  17   1   7  267.38  85.145   1
  -1  18  -7  244.22 121.018   1
 -17  -1  -7   30.41 417.936   1
 -17  -1  -7  445.64 120.949   1
   0 -18  -6    7.46 260.768   1
   0 -18  -6  772.51 194.771   1
  18   0  -6  824.10 904.085   1
  18   0  -6  699.10 202.839   1
   0  18   6 1002.42 477.146   1
   0  18   6  938.71 232.375   1
 -18   0   6  477.84 757.963   1
 -18   0   6  991.00 273.649   1
   0 -18  -3  303.50 310.007   1
   0 -18  -3 2345.57 1753.11   1
   0 -18  -3  214.40  76.281   1
  18   0  -3 -293.25 907.894   1
   0  18   3  558.17 400.277   1
   0  18   3  227.18  79.328   1
   0  18   3 2481.30 1830.33   1
 -18   0   3   43.39 131.475   1
 -18   0   3  903.39 964.681   1
  18 -18   3 -173.93 297.645   1
   0 -18   0 1761.42 1345.22   1
   0 -18   0 6253.46 1768.70   1
   0 -18   0 5509.00 1300.55   1
  18   0   0 4601.80 1160.32   1
  18   0   0 3902.35 923.129   1
 -18  18   0 6797.08 1545.36   1
 -18  18   0 4712.60 1116.00   1
   0  18   0 4920.36 1473.68   1
   0  18   0 1965.37 1462.60   1
   0  18   0 4013.15 947.714   1
 -18   0   0 4321.33 1021.81   1
 -18   0   0 5699.44 1434.90   1
  18 -18   0 4511.77 1065.44   1
  18 -18   0 5654.43 1281.51   1
   0 -18   3 1105.95 1092.10   1
  18   0   3 -400.28 371.883   1
  18   0   3   -0.38  53.878   1
 -18  18   3  390.58 518.005   1
   0  18  -3  945.64 768.351   1
 -18   0  -3  309.66 399.584   1
 -18   0  -3 -100.83  64.197   1
  18 -18  -3  725.76 578.947   1
  18   0   6  974.38 468.490   1
  18   0   6 1275.62 307.825   1
   0  18  -6   -5.75 676.938   1
 -18   0  -6  869.81 465.720   1
 -18   0  -6  759.69 191.724   1
  19  -9  -8  862.53 843.490   1
 -19   9   8  481.65 738.226   1
   9  10   8   86.46 500.692   1
   9  10   8 -118.49  63.400   1
  10   9  -8  210.18 595.914   1
  10   9  -8 -315.69 142.174   1
 -19  10  -8  790.17 525.969   1
 -10  -9   8 -817.87 652.354   1
  19 -10   8  -63.99 501.731   1
  19  -9  -5  561.63 965.027   1
  -9 -10  -5  386.43 369.459   1
 -19   9   5 -898.54 978.531   1
 -19   9   5 2050.55 571.675   1
   9  10   5 1046.05 471.606   1
   9  10   5  924.51 228.185   1
   9 -19  -5  898.54 215.581   1
   9 -19  -5  109.73 478.878   1
  10   9  -5 -921.74 1202.21   1
  10   9  -5 1588.99 457.410   1
 -19  10  -5  501.38 419.321   1
 -19  10  -5 1189.06 285.007   1
 -10  -9   5  278.01 1524.93   1
  19 -10   5 1085.53 260.284   1
  19 -10   5  629.85 418.282   1
  19  -9  -2  287.12 692.866   1
  -9 -10  -2 1161.36 485.803   1
  -9 -10  -2  412.05 110.526   1
 -19   9   2  159.24 560.941   1
  10 -19   2  661.36 215.201   1
   9  10   2  384.69 105.159   1
   9  10   2 1393.00 526.662   1
   9 -19  -2  235.73 626.384   1
   9 -19  -2  564.40 138.366   1
  10   9  -2  537.05 823.753   1
 -19  10  -2  320.95 310.214   1
 -19  10  -2  340.89  96.745   1
  -9  19   2  650.97 156.717   1
 -10  -9   2 -914.13 1125.35   1
  19 -10   2  332.44 274.723   1
  19 -10   2  339.96  93.352   1
  19  -9   1  205.02 269.425   1
  19  -9   1  128.60  74.273   1
 -10  19   1   92.52  35.388   1
  -9 -10   1  917.59 1254.85   1
  -9 -10   1  227.84  96.191   1
 -19   9  -1  700.14 320.879   1
  10 -19  -1  221.40  59.349   1
   9  10  -1   63.40 1139.89   1
  10   9   1  -77.42 374.307   1
 -19  10   1 -104.57 489.958   1
 -10  -9  -1  471.61 487.880   1
 -10  -9  -1  112.29  62.396   1
  19 -10  -1  239.99 426.246   1
  19  -9   4 1355.26 445.637   1
  -9 -10   4  112.43 1513.85   1
  -9 -10   4 1336.22 415.512   1
 -19   9  -4 2298.13 546.398   1
 -19   9  -4 1854.57 523.545   1
   9  10  -4 1057.48 316.863   1
  10   9   4 1713.64 530.470   1
  10   9   4 1717.45 410.318   1
 -19  10   4  497.23 1123.27   1
  -9  19  -4 1457.75 382.617   1
 -10  -9  -4 1512.81 514.889   1
 -10  -9  -4 1980.61 471.952   1
  19 -10  -4 1425.55  999.31   1
  19  -9   7  133.73 439.404   1
  19  -9   7  174.79  61.946   1
  -9 -10   7 -617.38 799.514   1
  -9 -10   7  318.77 159.176   1
 -19   9  -7  553.67 418.975   1
   9  10  -7  250.45 605.263   1
  10   9   7  -10.73 418.628   1
  10   9   7  149.06  64.647   1
 -19  10   7  536.01 934.210   1
  19 -10  -7 -268.84 826.523   1
  19  -9  10  541.90 601.107   1
   9  10 -10 1056.44 873.960   1
  19  -8  -9 -212.29 698.753   1
 -19   8   9 -495.15 623.614   1
   8  11   9  273.06  94.737   1
  11   8  -9  330.61 823.406   1
  11   8  -9  212.19 124.757   1
 -19  11  -9  398.55 483.725   1
  19 -11   9  566.83 595.567   1
  19  -8  -6 2601.11 1646.12   1
  -8 -11  -6 1915.51 459.487   1
 -19   8   6   40.03 1278.74   1
   8  11   6 1168.63 463.296   1
   8  11   6 1782.89 426.592   1
  11   8  -6 -897.16 997.575   1
 -19  11  -6 1375.69 521.468   1
 -19  11  -6 1742.38 413.781   1
 -11  -8   6 -959.14 1112.88   1
  19 -11   6 1451.87 543.282   1
  19 -11   6 1647.85 391.620   1
  19  -8  -3  915.51 1463.99   1
  -8 -11  -3  615.30 387.465   1
  -8 -11  -3  462.26 122.334   1
 -19   8   3 1154.43 483.033   1
 -19   8   3  963.64 1313.71   1
   8  11   3  498.27 129.363   1
   8  11   3  634.69 424.515   1
   8 -19  -3 1230.26 286.426   1
  11   8  -3  394.74 907.548   1
 -19  11  -3  877.42 346.260   1
 -19  11  -3  648.55 162.708   1
  -8  19   3 1197.71 315.789   1
  -8  19   3  991.69 237.292   1
 -11  -8   3  -93.25 1062.33   1
 -11  -8   3 1052.28 305.124   1
  19 -11   3  711.22 324.030   1
  19  -8   0 1352.84 547.437   1
  -8 -11   0 1140.93 683.171   1
  -8 -11   0  667.59 162.708   1
 -19   8   0  859.76 442.867   1
 -19   8   0  982.69 248.719   1
  11 -19   0  855.61 205.298   1
   8  11   0 1029.43 822.021   1
   8 -19   0  469.53 120.014   1
  11   8   0  743.07 550.207   1
 -19  11   0 1125.35 398.199   1
  -8  19   0  414.82 104.328   1
 -11  -8   0  498.96 520.083   1
 -11  -8   0  485.46 125.450   1
  19 -11   0  922.09 388.504   1
  19 -11   0  494.81 135.907   1
  19  -8   3 1380.19 471.260   1
  19  -8   3 2384.69 566.135   1
 -11  19   3  717.10 432.479   1
 -19   8  -3 1447.37 484.072   1
 -19   8  -3 2547.09 605.263   1
  11 -19  -3 3199.79 755.193   1
   8  11  -3  453.95 1192.17   1
   8  11  -3 1440.44 361.495   1
   8 -19   3 1962.95 495.844   1
  11   8   3 1231.65 480.609   1
  11   8   3 1972.30 469.529   1
 -19  11   3 2754.15 1228.18   1
 -11  -8  -3 1853.53 572.022   1
 -11  -8  -3 2151.66 512.119   1
  19 -11  -3 2704.64 1427.63   1
  19  -8   6  833.10 475.069   1
  19  -8   6  -98.55  52.943   1
  -8 -11   6 -120.36 149.515   1
 -19   8  -6 -406.51 424.515   1
   8  11  -6   80.19 900.622   1
   8  11  -6 -103.01 136.738   1
  11   8   6   99.20 334.799   1
  11   8   6   44.84  60.907   1
 -19  11   6 -1341.8 1246.88   1
 -11  -8  -6   85.01 369.113   1
 -11  -8  -6   27.25  71.814   1
  19 -11  -6 -1839.0 1284.28   1
  19  -8   9   12.15 577.908   1
 -19   8  -9  345.43 542.936   1
  11   8   9  624.31 540.166   1
 -19  11   9  -34.13 644.390   1
  19  -7  -7   54.88 1045.71   1
  -7 -12  -7 2916.89 692.866   1
 -19   7   7 -960.18 1060.94   1
   7  12   7 2451.18 582.756   1
   7 -19  -7  598.68 675.553   1
  12   7  -7 -456.02 987.534   1
 -19  12  -7 1935.25 460.180   1
 -19  12  -7 2231.30 767.312   1
 -12  -7   7 -420.01 765.581   1
  19 -12   7 1856.99 441.135   1
  19  -7  -4 -1113.6 1015.58   1
  -7 -12  -4  155.82 339.266   1
  -7 -12  -4  139.96  62.569   1
 -19   7   4  379.15 1204.64   1
   7 -19  -4  673.82 195.464   1
   7 -19  -4 -577.91 788.780   1
  12   7  -4  646.47 1106.30   1
 -19  12  -4    6.62 297.991   1
 -19  12  -4  189.75  61.807   1
  -7  19   4  558.17 194.217   1
 -12  -7   4 -766.27 1066.13   1
  19 -12   4  220.05  63.989   1
  19 -12   4  148.10 291.793   1
  19  -7  -1 2680.05 780.124   1
 -12  19  -1 2707.06 649.238   1
  -7 -12  -1 2416.90 755.193   1
  -7 -12  -1 2505.54 593.143   1
 -19   7   1 2742.03 833.794   1
   7  12   1 2458.79 583.102   1
   7 -19  -1 -647.16 705.678   1
   7 -19  -1 2273.54 880.193   1
  12   7  -1 2476.80 590.720   1
  12   7  -1 6824.79 1937.67   1
 -19  12  -1 3186.63 756.232   1
  -7  19   1 2407.89 842.104   1
  -7  19   1 3203.25 756.232   1
 -12  -7   1 4013.15 1390.93   1
 -12  -7   1 2861.84 683.864   1
  19 -12   1 2625.69 622.229   1
  19 -12   1 3111.15 749.307   1
  19  -7   2  518.70 304.224   1
  19  -7   2  844.18 209.210   1
 -12  19   2 1088.30 289.889   1
 -12  19   2 1316.13 312.015   1
  -7 -12   2  467.45 983.379   1
  -7 -12   2 1242.73 316.689   1
 -19   7  -2  977.49 377.770   1
 -19   7  -2  722.99 184.868   1
  12 -19  -2 1506.58 356.302   1
  12 -19  -2  715.72 252.008   1
   7  12  -2  880.89 235.353   1
   7  12  -2  991.69 962.257   1
   7 -19   2 1626.38 423.476   1
  12   7   2 1271.47 501.385   1
  12   7   2 1237.53 297.368   1
 -19  12   2  848.34 510.387   1
 -12  -7  -2  677.28 454.293   1
 -12  -7  -2 1121.88 271.676   1
  19 -12  -2  139.82 526.662   1
  19  -7   5  295.84 336.634   1
  19  -7   5  499.31 129.051   1
  -7 -12   5 -106.30 987.880   1
  -7 -12   5  369.81 212.431   1
 -19   7  -5  420.36 354.224   1
   7  12  -5 -553.32 987.534   1
  12   7   5  675.21 440.443   1
  12   7   5  552.28 146.122   1
 -19  12   5 -229.47 847.991   1
 -12  -7  -5  796.74 439.404   1
 -12  -7  -5  321.47 103.705   1
  19 -12  -5  718.49 950.484   1
  19  -7   8  855.26 492.382   1
 -19   7  -8  350.07 446.329   1
   7  12  -8  585.53 781.855   1
   7  12  -8  443.91 166.343   1
  12   7   8  541.90 503.808   1
 -19  12   8  185.60 676.938   1
 -12  -7  -8  521.12 139.820   1
  19 -12  -8  528.39 695.636   1
  19  -6  -8 -343.07 765.927   1
 -19   6   8  443.91 764.542   1
   6  13   8  559.56 566.135   1
  13   6  -8  406.16 858.379   1
  13   6  -8  205.33 149.515   1
 -19  13  -8 1261.08 540.166   1
 -13  -6   8 -145.71 674.861   1
 -13  -6   8  276.56 146.468   1
  19 -13   8 1578.60 585.526   1
  19  -6  -5 1296.40 1082.06   1
  19  -6  -5  278.91 245.360   1
  -6 -13  -5  365.65 347.991   1
  -6 -13  -5  350.76 111.149   1
 -19   6   5  322.78 984.417   1
   6  13   5  190.34 372.576   1
  13   6  -5  476.45 1544.32   1
 -19  13  -5  448.41 350.415   1
 -19  13  -5  623.27 152.631   1
  -6  19   5  575.14 216.759   1
  -6  19   5  566.14 140.374   1
 -13  -6   5  518.35 249.653   1
 -13  -6   5 -1062.3 1313.02   1
  19 -13   5  644.74 427.977   1
  19 -13   5  737.19 177.666   1
  19  -6  -2 1576.18 983.379   1
  -6 -13  -2 3798.47 971.952   1
  -6 -13  -2 3808.86 900.276   1
 -19   6   2 2043.63 536.011   1
 -19   6   2 2188.71 890.235   1
   6  13   2 2904.08 836.911   1
   6  13   2 3497.23 827.562   1
   6 -19  -2 3439.75 812.672   1
   6 -19  -2 2593.83 626.038   1
  13   6  -2 4629.50 1681.44   1
  13   6  -2 3225.07 774.584   1
 -19  13  -2 2701.52 639.542   1
 -19  13  -2 2921.74 719.182   1
  -6  19   2 2905.12 741.689   1
  -6  19   2 2541.90 601.454   1
 -13  -6   2 1492.38 1487.88   1
 -13  -6   2 2182.48 541.551   1
  19 -13   2 3162.05 776.315   1
  19 -13   2 3175.90 751.384   1
  19  -6   1  341.65 376.731   1
 -13  19   1  492.04 177.493   1
 -13  19   1  261.08  66.101   1
  -6 -13   1 1637.46 1228.18   1
 -19   6  -1  102.35  92.348   1
 -19   6  -1  244.70 323.753   1
  13 -19  -1  391.97 141.828   1
  13 -19  -1  258.86  64.647   1
   6  13  -1  400.97 117.590   1
   6  13  -1  648.20 1128.12   1
   6 -19   1  157.17 591.066   1
  13   6   1  277.18 454.986   1
  13   6   1  201.32  78.220   1
 -19  13   1  196.81 400.623   1
 -19  13   1  146.71 192.417   1
  -6  19  -1  159.80 106.683   1
 -13  -6  -1  634.35 546.745   1
  19 -13  -1  158.69 439.404   1
  19  -6   4 1539.82 512.119   1
 -13  19   4  353.53 471.606   1
  -6 -13   4  394.39 245.775   1
  -6 -13   4  958.10 1268.35   1
 -19   6  -4 1416.20 466.066   1
  13 -19  -4  271.40 381.579   1
   6  13  -4  900.62 1147.51   1
  13   6   4 1695.98 552.631   1
 -19  13   4 -1114.3 1050.55   1
 -19  13   4  285.98 287.984   1
  -6  19  -4  670.71 247.160   1
 -13  -6  -4 1314.75 522.160   1
  19 -13  -4  788.09 914.127   1
  19 -13  -4  181.13 222.611   1
  19  -6   7 -142.14 467.105   1
  -6 -13   7  280.85 136.842   1
 -19   6  -7  165.58 409.279   1
   6  13  -7 -788.43 701.869   1
  13   6   7  -64.85 450.138   1
 -19  13   7   87.71 709.487   1
 -13  -6  -7 -266.55 444.598   1
 -13  -6  -7  210.04  75.589   1
  19 -13  -7 -177.01 662.742   1
  19  -5  -9  283.73 838.642   1
   5  14   9  276.21  95.499   1
  14   5  -9  813.71 667.936   1
  19 -14   9  551.94 375.346   1
  19  -5  -6 -759.69 1133.31   1
  -5 -14  -6 1407.20 340.443   1
 -19   5   6  139.27 898.199   1
   5  14   6 1142.66 277.493   1
   5  14   6 1216.41 486.842   1
   5 -19  -6 1761.08 1454.98   1
   5 -19  -6 1425.90 340.270   1
  14   5  -6  580.68 1086.22   1
 -19  14  -6  935.94 461.565   1
 -19  14  -6 1412.74 336.115   1
  -5  19   6  786.70 301.038   1
  -5  19   6 1519.39 362.534   1
 -14  -5   6  779.78 1029.43   1
  19 -14   6 1074.44 256.752   1
  19 -14   6  730.95 424.515   1
  19  -5  -3 -328.95 1448.06   1
  19  -5  -3 1605.26 440.097   1
  -5 -14  -3  550.21 346.260   1
  -5 -14  -3  802.98 196.883   1
 -19   5   3 1139.20 378.462   1
 -19   5   3 1326.52 1319.94   1
   5  14   3 1179.36 448.407   1
   5 -19  -3  800.21 989.265   1
   5 -19  -3  947.37 284.314   1
  14   5  -3   85.18 903.739   1
  14   5  -3 1741.69 440.789   1
 -19  14  -3 1035.66 355.955   1
  -5  19   3  929.71 301.454   1
  -5  19   3 1661.36 395.429   1
 -14  -5   3  612.53 1053.32   1
  19 -14   3  893.70 213.850   1
  19 -14   3  901.66 333.102   1
  19  -5   0  582.06 529.085   1
  19  -5   0  645.43 167.902   1
 -14  19   0  681.44 253.185   1
 -14  19   0  639.54 151.523   1
  -5 -14   0  576.87 142.209   1
  -5 -14   0 -774.58 965.719   1
 -19   5   0 1063.02 535.664   1
  14 -19   0 1146.47 300.554   1
  14 -19   0  752.77 180.990   1
   5  14   0  850.76 209.799   1
   5  14   0 1806.44 1295.71   1
   5 -19   0  111.32 837.257   1
   5 -19   0  387.46 103.843   1
   5 -19   0 -336.95 588.642   1
  14   5   0  105.23 446.675   1
  14   5   0  868.07 216.967   1
 -19  14   0  677.98 287.430   1
 -19  14   0  729.57 194.252   1
  -5  19   0  311.74 735.110   1
 -14  -5   0 -517.66 450.484   1
 -14  -5   0  473.34 122.784   1
  19 -14   0  301.87 280.297   1
  19  -5   3 1787.39 531.163   1
  19  -5   3 2444.94 580.332   1
 -14  19   3 1136.08 651.315   1
  -5 -14   3 1521.12 1397.85   1
 -19   5  -3 1785.66 534.625   1
 -19   5  -3 2514.89 596.606   1
  14 -19  -3  278.57 546.398   1
   5  14  -3 1610.80 403.739   1
   5  14  -3  814.06 1288.78   1
   5 -19   3 1978.88 501.385   1
  14   5   3 2087.95 496.537   1
  14   5   3 2283.93 653.046   1
 -19  14   3 1628.81 468.836   1
 -19  14   3 1636.43 951.869   1
  -5  19  -3 1834.49 473.684   1
 -14  -5  -3 1961.91 604.570   1
 -14  -5  -3 2167.93 514.542   1
  19 -14  -3 1560.94 1318.90   1
  19  -5   9  349.72 505.886   1
  14   5   9 -259.66 590.373   1
  19  -4  -7  264.30 984.764   1
  -4 -15  -7  606.30 158.345   1
   4  15   7 1134.35 537.742   1
   4  15   7  319.11  99.758   1
  15   4  -7  175.21 802.285   1
 -19  15  -7   72.54 360.803   1
  -4  19   7  270.01 287.534   1
  -4  19   7  722.99 180.021   1
 -15  -4   7 -636.43 825.484   1
 -15  -4   7  675.55 208.206   1
  19 -15   7  603.18 420.360   1
  19  -4  -4  298.86 931.786   1
  -4 -15  -4   63.95 324.480   1
 -19   4   4  235.46 977.838   1
 -19   4   4  278.91 206.509   1
   4  15   4  297.33 337.638   1
   4  15   4  164.99  78.428   1
   4 -19  -4  238.37  77.251   1
   4 -19  -4  371.19 224.065   1
  15   4  -4  387.46 868.766   1
 -19  15  -4  372.23 324.134   1
  -4  19   4  603.18 263.123   1
  -4  19   4  280.26  79.259   1
 -15  -4   4  111.05 906.163   1
 -15  -4   4  147.96 167.936   1
  19 -15   4  218.42 366.689   1
  19 -15   4  300.80  76.246   1
  19  -4  -1  110.21 462.950   1
 -15  19  -1  857.34 274.653   1
  -4 -15  -1  874.31 213.227   1
  -4 -15  -1  894.04 518.351   1
 -19   4   1 -271.57 423.130   1
  15 -19   1  911.36 282.029   1
   4  15   1 1140.23 636.772   1
   4  15   1  653.74 164.231   1
   4 -19  -1  444.60 735.456   1
  15   4  -1 -149.00 755.886   1
 -19  15  -1  673.82 304.847   1
 -19  15  -1  600.41 152.424   1
  -4  19   1  900.28 735.456   1
 -15  -4   1 -256.65 605.955   1
  19 -15   1  424.51 268.178   1
  19  -4   2  998.27 402.354   1
  19  -4   2  697.37 176.246   1
 -15  19   2  702.22 298.130   1
  -4 -15   2  107.03 978.531   1
  -4 -15   2 1539.47 382.617   1
 -19   4  -2 1041.20 386.080   1
 -19   4  -2 1038.78 251.350   1
  15 -19  -2  309.31 267.728   1
   4  15  -2 -192.69 1126.38   1
   4 -19   2  334.80 659.625   1
  15   4   2  941.13 476.800   1
  15   4   2  715.72 178.047   1
 -19  15   2  285.28 409.972   1
 -15  -4  -2  -19.93 366.689   1
 -15  -4  -2  984.42 238.746   1
  19  -4   5   37.29 331.371   1
 -15  19   5  683.17 489.958   1
  -4 -15   5  109.28 118.352   1
 -19   4  -5  200.93 330.367   1
  15 -19  -5 -238.43 404.778   1
   4  15  -5 -109.04 131.302   1
   4 -19   5  141.17 101.835   1
  15   4   5  330.92 462.257   1
  15   4   5   81.34  67.728   1
 -19  15   5 -1255.2 694.944   1
 -15  -4  -5 -179.61 374.307   1
  19 -15  -5   19.87  81.475   1
  19  -4   8  143.42 504.847   1
 -19   4  -8  171.78 516.966   1
  15   4   8 -463.99 506.578   1
  19  -3  -8 -189.27 669.321   1
   3  16   8   88.64  67.244   1
  16   3  -8  181.51 740.304   1
  -3  19   8 -264.30 337.742   1
  19  -3  -5  -91.59 648.199   1
  -3 -16  -5  534.28 147.264   1
 -19   3   5 -690.79 599.722   1
   3  16   5  833.10 433.864   1
   3  16   5  673.48 173.372   1
   3 -19  -5  331.30 288.781   1
   3 -19  -5  300.69  85.145   1
   3 -19  -5  627.08 658.587   1
  16   3  -5  653.05 795.013   1
 -19  16  -5  653.39 380.886   1
 -19  16  -5  307.17  79.467   1
  -3  19   5  420.01 337.153   1
 -16  -3   5  112.36 628.808   1
  19 -16   5  500.69 371.191   1
  19  -3  -2   98.93 897.506   1
  19  -3  -2  931.09 266.897   1
 -16  19  -2  271.16 221.468   1
  -3 -16  -2  914.47 472.991   1
  -3 -16  -2  510.39 131.821   1
 -19   3   2  672.09 734.764   1
  16 -19   2  391.27 197.403   1
   3  16   2  608.38 153.324   1
   3  16   2 1029.78 509.695   1
   3 -19  -2  -96.29 909.971   1
   3 -19  -2  372.23  98.892   1
   3 -19  -2  730.95 375.692   1
  16   3  -2 -590.03 1264.54   1
 -19  16  -2  609.42 268.282   1
 -19  16  -2  296.95  83.345   1
  -3  19   2  762.46 425.900   1
  -3  19   2  377.77 102.943   1
 -16  -3   2  191.41 977.146   1
  19 -16   2  383.66  96.814   1
  19  -3   1  702.91 442.174   1
  19  -3   1   97.89  71.710   1
  -3 -16   1  949.79 992.381   1
  16 -19  -1  128.81 142.070   1
   3  16  -1 -423.82 910.318   1
   3 -19   1  -15.06 958.102   1
   3 -19   1  547.78 951.869   1
  16   3   1  220.91  81.510   1
  16   3   1  666.90 520.429   1
 -19  16   1  707.41 338.435   1
  -3  19  -1   52.29  77.008   1
  -3  19  -1  836.22 774.930   1
 -16  -3  -1  518.70 464.335   1
 -16  -3  -1   89.02  63.192   1
  19 -16  -1  400.28 374.653   1
  19 -16  -1  441.14 176.835   1
  19  -3   4  554.71 389.196   1
 -16  19   4  300.62 485.803   1
  -3 -16   4  166.69 130.367   1
 -19   3  -4  391.97 109.557   1
 -19   3  -4  805.05 439.750   1
  16 -19  -4  191.79 478.185   1
   3  16  -4  563.02 773.199   1
   3 -19   4 -181.41 539.127   1
   3 -19   4  165.72 103.151   1
  16   3   4   79.61 401.662   1
  16   3   4  237.40  79.605   1
 -19  16   4 -1110.5 731.994   1
 -16  -3  -4  290.72 395.083   1
 -16  -3  -4  268.32  85.699   1
  19 -16  -4  461.91 622.922   1
  19  -3   7 -180.06 417.590   1
 -16  19   7  183.93 399.930   1
 -19   3  -7  132.51 417.590   1
  16   3   7 -108.17 459.487   1
  19  -2  -6  789.47 823.753   1
  19  -2  -6  463.30 155.332   1
  -2 -17  -6  636.08 167.521   1
 -19   2   6 -342.49 680.401   1
   2  17   6 1090.03 469.182   1
  17   2  -6  299.65 916.204   1
  17   2  -6  247.92 130.644   1
 -19  17  -6  684.90 379.155   1
  -2  19   6  815.79 432.133   1
 -17  -2   6  420.36 760.733   1
 -17  -2   6  335.11 134.072   1
  19  -2  -3  676.25 907.548   1
 -17  19  -3  553.67 291.655   1
  -2 -17  -3  261.46 351.800   1
 -19   2   3  558.17 187.708   1
 -19   2   3 -1203.3 909.971   1
  17 -19   3  372.23 223.511   1
   2  17   3 1176.25 482.340   1
   2  17   3  586.56 152.735   1
   2 -19  -3  441.48 118.144   1
  17   2  -3  367.73 792.243   1
  17   2  -3  319.22 144.148   1
 -19  17  -3  297.33 315.685   1
 -19  17  -3  538.78 130.679   1
  -2  19   3  405.47 368.767   1
 -17  -2   3 -892.31 850.415   1
  19 -17   3  744.46 177.735   1
  19  -2   0 1921.74 654.085   1
  19  -2   0 1172.44 282.306   1
 -17  19   0 1795.70 446.675   1
 -17  19   0 2057.48 490.650   1
  -2 -17   0 1595.57 1186.29   1
  -2 -17   0 1365.65 327.666   1
 -19   2   0 1820.98 690.443   1
 -19   2   0  904.78 221.987   1
  17 -19   0 1522.16 382.617   1
  17 -19   0  873.61 209.314   1
   2  17   0 1091.41 262.015   1
   2  17   0 1870.15 1081.37   1
   2 -19   0  953.95 825.138   1
   2 -19   0 1482.69 353.878   1
  17   2   0 1555.75 375.692   1
  17   2   0 1243.42 521.814   1
 -19  17   0 1354.22 331.198   1
  -2  19   0 1295.01 892.312   1
  -2  19   0 1272.85 303.774   1
 -17  -2   0 1277.35 589.681   1
 -17  -2   0 1251.38 300.796   1
  19 -17   0 1936.63 497.922   1
  19 -17   0 1274.24 307.687   1
  19  -2   3  108.45 352.493   1
 -17  19   3 -1035.0 486.149   1
 -19   2  -3  502.42 396.468   1
 -19   2  -3  -44.01  59.141   1
  17 -19  -3 -148.86 431.440   1
   2  17  -3 1036.01 813.711   1
   2  17  -3  -53.08  94.910   1
   2 -19   3  260.98 525.969   1
   2 -19   3  -31.03 108.518   1
  17   2   3  456.02 442.174   1
 -19  17   3  627.77 558.864   1
  -2  19  -3 -416.90 634.348   1
 -17  -2  -3  346.95 373.961   1
 -17  -2  -3 -125.48  65.097   1
  19 -17  -3  144.04 604.570   1
  19 -17  -3  -57.24  69.494   1
  19  -2   6  892.31 449.099   1
 -17  19   6   72.23 448.407   1
 -19   2  -6  548.48 421.398   1
  17   2   6  389.20 455.332   1
  17   2   6  453.60 125.727   1
  -2  19  -6  417.94 136.184   1
 -17  -2  -6  336.05 411.011   1
 -17  -2  -6  558.17 150.762   1
  19  -1  -7  -20.99 828.947   1
   1  18   7  100.80  62.846   1
  18   1  -7  334.24 815.096   1
  -1  19   7  212.64 468.836   1
  19  -1  -4  786.36 567.866   1
  19  -1  -4  306.23 150.242   1
 -19   1   4  -69.67 609.418   1
 -19   1   4  334.52 150.589   1
   1  18   4 1066.13 468.144   1
   1  18   4  508.66 141.551   1
   1 -19  -4  783.24 380.886   1
   1 -19  -4  407.20 477.146   1
  18   1  -4  797.78 584.487   1
 -19  18  -4 1600.76 499.307   1
  -1  19   4  541.55 401.315   1
 -18  -1   4  559.56 635.387   1
 -18  -1   4  228.77 138.089   1
  19  -1  -1 1943.90 708.794   1
 -18  19  -1 2544.32 622.922   1
 -18  19  -1 2102.14 497.229   1
  -1 -18  -1 2658.58 629.847   1
  -1 -18  -1 2490.99 800.207   1
 -19   1   1  905.47 563.711   1
 -19   1   1 2212.26 533.933   1
  18 -19   1 2878.81 679.362   1
  18 -19   1 2807.82 661.357   1
   1  18   1 1999.65 864.265   1
   1 -19  -1 2402.35 569.252   1
   1 -19  -1  793.63 743.420   1
   1 -19  -1 2209.49 780.816   1
  18   1  -1 1514.54 692.174   1
 -19  18  -1 2197.02 564.750   1
 -19  18  -1 1861.15 442.174   1
  -1  19   1 1918.28 876.384   1
  -1  19   1  592.80 600.415   1
 -18  -1   1 2001.04 728.877   1
 -18  -1   1 1399.58 346.606   1
  19 -18   1 2357.68 557.825   1
  19 -18   1 3216.06 770.429   1
  19  -1   2 1156.51 532.548   1
  19  -1   2  861.49 212.915   1
 -18  19   2 1418.28 494.459   1
  -1 -18   2 -1126.7 960.179   1
 -19   1  -2  904.43 224.861   1
 -19   1  -2 1078.25 530.124   1
  18 -19  -2 1191.13 408.933   1
   1  18  -2 1128.81 283.483   1
   1  18  -2  960.53 855.609   1
   1 -19   2  102.15 676.592   1
  18   1   2  684.21 174.757   1
  18   1   2  654.09 538.781   1
 -19  18   2  879.85 485.110   1
  -1  19  -2 1065.79 743.767   1
  -1  19  -2  665.86 837.949   1
  -1  19  -2 1174.17 291.966   1
 -18  -1  -2  960.53 237.188   1
 -18  -1  -2 1009.35 530.470   1
  19 -18  -2  327.70 345.048   1
  19  -1   5  345.81 477.146   1
  19  -1   5  -48.44  63.677   1
 -18  19   5   14.33 466.412   1
 -19   1  -5  590.37 460.180   1
   1  18  -5   -3.99 717.797   1
   1  18  -5   19.45  87.742   1
  18   1   5 1138.85 567.174   1
  -1  19  -5 -985.80 704.985   1
 -18  -1  -5  315.44 463.642   1
  19   0  -5  851.80 531.509   1
   0  19   5 1205.68 518.698   1
   0 -19  -2  432.13 420.360   1
   0 -19  -2  655.47 169.252   1
 -19  19  -2  677.98 359.418   1
 -19  19  -2  724.38 173.199   1
   0  19   2  308.86 441.482   1
   0  19   2  940.79 232.237   1
 -19   0   2 -1532.9 693.213   1
 -19   0   2 1152.01 302.493   1
  19 -19   2 1291.90 305.748   1
   0 -19   1  683.17 699.792   1
   0 -19   1 1596.26 388.504   1
  19   0   1 3026.66 917.935   1
  19   0   1 2741.34 652.008   1
 -19  19   1 2572.02 665.166   1
   0  19  -1 2350.07 559.556   1
   0  19  -1 1817.87 902.700   1
 -19   0  -1 2768.70 861.841   1
 -19   0  -1 2470.91 587.603   1
  19 -19  -1 2363.22 611.149   1
  19 -19  -1 1738.23 420.706   1
  19   0   4   36.53 471.606   1
  19   0   4   84.04  60.319   1
   0  19  -4  -65.10 588.296   1
 -19   0  -4  204.36 489.958   1
 -19   0  -4  -15.88  60.734   1
  10 -20   0 1975.07 467.797   1
  10  10   0 2419.67 575.138   1
 -20  10   0 3985.45 976.800   1
 -20  10   0 1554.02 377.423   1
 -10  20   0 1809.21 428.324   1
 -10 -10   0 4542.93 1191.48   1
 -10 -10   0 1831.72 435.249   1
  20 -10   0 3521.46 902.700   1
  20 -10   0 1933.17 461.565   1
  20 -10   3   76.94 299.550   1
  20 -10   3  128.88  56.891   1
 -20  10  -3   19.57 325.450   1
 -20  10  -3  221.16  74.411   1
  10  10  -3  304.60 828.600   1
  10  10   3   59.45 357.687   1
 -20  10   3  743.77 357.340   1
 -20  10   3  566.14 1012.46   1
 -10  20  -3  397.51 161.011   1
 -10 -10  -3  397.85 365.997   1
 -10 -10  -3  224.31  80.956   1
  20 -10  -3 -388.16 1275.28   1
  20 -10   6  321.71 474.723   1
 -20  10  -6  210.08 443.213   1
  10  10  -6  195.53 717.797   1
  10  10  -6  119.43 121.330   1
  10  10   6  176.04 395.775   1
  10  10   6  203.22  78.359   1
 -20  10   6  -51.45 796.744   1
  20 -10  -6  581.37 886.079   1
  20 -10  -6   51.38 145.983   1
  20 -10   9  148.48 617.382   1
  10  10  -9 -566.83 732.340   1
  10  10   9 -259.04  90.755   1
  20  -9  -7  416.55 896.467   1
  -9 -11  -7  191.07  84.730   1
 -20   9   7 -1190.1 1003.12   1
   9  11   7   69.56 449.099   1
  11   9  -7  535.32 854.224   1
  11   9  -7   88.12 112.742   1
 -20  11  -7  213.40 462.603   1
  20 -11   7  226.63 458.102   1
  20  -9  -4 -986.15 1025.28   1
  -9 -11  -4  477.49 365.304   1
  -9 -11  -4  429.71 120.810   1
 -20   9   4 -1170.4 1174.51   1
   9  11   4  319.11  97.541   1
   9  11   4  -25.03 372.922   1
   9 -20  -4  205.85  60.284   1
  11   9  -4  749.31 1104.57   1
  11   9  -4  363.57 170.360   1
 -20  11  -4  257.34 330.505   1
 -11  -9   4 1463.29 1164.13   1
 -11  -9   4  180.23 166.759   1
  20 -11   4   78.98 287.119   1
  20 -11   4  316.86  86.981   1
  20  -9  -1 1744.80 619.805   1
 -11  20  -1 2826.52 673.822   1
  -9 -11  -1 2419.32 744.805   1
 -20   9   1 1500.69 408.933   1
 -20   9   1 2168.28 737.188   1
  11 -20   1 1402.35 347.645   1
   9  11   1 1952.56 464.681   1
   9  11   1 2293.63 678.323   1
   9 -20  -1 1815.10 430.055   1
  11   9  -1 1709.49 411.011   1
  11   9  -1 3343.83 1439.75   1
 -20  11  -1 1943.90 514.889   1
 -20  11  -1 2727.49 649.930   1
  -9  20   1 2071.67 489.958   1
 -11  -9   1 2659.62 636.426   1
 -11  -9   1 2200.83 1257.27   1
  20 -11   1 1559.21 450.138   1
  20 -11   1 2099.72 499.653   1
  20  -9   2  524.24 301.350   1
  20  -9   2  255.75  81.059   1
 -11  20   2  126.70  42.971   1
  -9 -11   2  686.98 1015.58   1
 -20   9  -2  309.11 309.660   1
  11 -20  -2  373.61 135.111   1
   9  11  -2 1419.67 889.542   1
   9  11  -2   41.66 111.357   1
  11   9   2  353.19 409.972   1
  11   9   2   97.33  58.760   1
 -20  11   2 1157.89 574.099   1
 -11  -9  -2  832.76 438.365   1
  20 -11  -2  864.96 586.911   1
  20  -9   5  290.75 368.767   1
  20  -9   5  200.17  65.755   1
  -9 -11   5  404.78 1049.51   1
  -9 -11   5   75.93 142.001   1
   9  11  -5 -233.66 885.387   1
   9  11  -5  -42.28 134.730   1
   9 -20   5   92.97  58.795   1
  11   9   5  276.90 420.013   1
 -20  11   5   53.46 708.102   1
  -9  20  -5   76.52  84.730   1
 -11  -9  -5  131.37  82.756   1
  20 -11  -5  745.84 698.406   1
  20  -9   8  686.63 527.354   1
 -20   9  -8 -188.92 497.922   1
   9  11  -8  345.81 630.540   1
  11   9   8 -255.78 506.232   1
 -20  11   8  268.87 693.559   1
  20  -8  -8  -18.67 674.861   1
 -20   8   8  541.20 761.772   1
  12   8  -8  425.21 738.919   1
 -20  12  -8  -10.92 578.601   1
  20 -12   8  572.02 610.456   1
  20  -8  -5  142.83 733.033   1
  20  -8  -5  235.98 181.371   1
 -20   8   5  -999.3 768.697   1
   8  12   5 1047.09 530.124   1
   8 -20  -5  310.01 501.731   1
  12   8  -5   86.29 147.784   1
  12   8  -5 -859.07 1142.31   1
 -20  12  -5  322.09 439.404   1
 -20  12  -5   66.93  45.222   1
 -12  -8   5  326.83 1101.11   1
 -12  -8   5  385.39 191.378   1
  20 -12   5  -82.27 368.767   1
  20 -12   5  185.91  58.483   1
  20  -8  -2 3812.32 1197.37   1
  20  -8  -2 3798.47 928.323   1
  -8 -12  -2 3961.21 936.633   1
 -20   8   2 2880.19 918.628   1
 -20   8   2 2943.90 737.880   1
   8  12   2 4480.60 1155.82   1
   8  12   2 5013.85 1183.86   1
   8 -20  -2 -218.94 495.498   1
   8 -20  -2 3472.99 798.129   1
   8 -20  -2 3337.60 788.434   1
  12   8  -2 3443.90 825.484   1
  12   8  -2 4549.86 1526.66   1
 -20  12  -2 4626.03 1092.80   1
 -20  12  -2 4349.03 1028.05   1
  -8  20   2 5207.75 1228.88   1
  -8  20   2 3711.91 945.636   1
 -12  -8   2 2365.99 1569.60   1
 -12  -8   2 4428.67 1057.82   1
  20 -12   2 4445.98 1046.05   1
  20 -12   2 4207.06 993.074   1
  20  -8   1  491.34 338.227   1
  20  -8   1  479.92 141.032   1
 -12  20   1  671.74 184.314   1
 -12  20   1  709.49 169.460   1
  -8 -12   1  368.42 1299.51   1
 -20   8  -1  652.70 356.648   1
  12 -20  -1  761.08 180.886   1
  12 -20  -1  643.00 204.190   1
   8  12  -1 2932.82 1470.57   1
   8  12  -1  943.90 231.960   1
   8 -20   1  657.55 179.640   1
  12   8   1  506.58 422.437   1
 -20  12   1   90.96 455.332   1
 -12  -8  -1  869.81 558.517   1
 -12  -8  -1  611.84 157.548   1
  20 -12  -1  988.92 490.997   1
  20  -8   4  377.42 366.343   1
 -12  20   4 -276.73 325.554   1
  -8 -12   4 -1060.2 1310.59   1
  -8 -12   4  131.02 142.971   1
 -20   8  -4    1.99  68.075   1
 -20   8  -4  485.46 328.566   1
   8  12  -4 1221.61 1217.45   1
   8  12  -4  327.67 150.415   1
  12   8   4  854.57 418.975   1
  12   8   4   61.39  60.111   1
 -20  12   4  744.81 1036.01   1
 -20  12   4 -100.10 171.122   1
 -12  -8  -4  661.36 416.897   1
  20 -12  -4   71.95 880.539   1
  20  -8   7   22.85 505.886   1
 -20   8  -7  488.92 457.410   1
   8  12  -7   92.28 552.977   1
  12   8   7  -39.16 422.784   1
 -20  12   7  323.13 804.708   1
  20 -12  -7  224.65 783.933   1
  20  -7  -6  126.11 906.855   1
  -7 -13  -6 1362.19 333.795   1
 -20   7   6 -105.51 780.124   1
   7  13   6 1358.38 329.328   1
   7  13   6  108.14 431.440   1
  13   7  -6  171.71 979.223   1
 -20  13  -6 1171.05 516.966   1
 -20  13  -6 1127.77 270.568   1
  -7  20   6 1638.50 390.235   1
 -13  -7   6 -163.16 887.811   1
  20 -13   6  835.18 447.714   1
  20 -13   6 1281.51 306.025   1
  20  -7  -3 1155.82 1498.96   1
  -7 -13  -3 1274.58 461.218   1
  -7 -13  -3 2302.98 548.130   1
 -20   7   3 1969.18 1270.77   1
   7  13   3 2014.89 480.263   1
   7  13   3 1220.57 487.188   1
   7 -20  -3 3135.04 741.343   1
   7 -20  -3 2088.64 489.612   1
  13   7  -3 2037.05 500.346   1
  13   7  -3  674.51 853.531   1
 -20  13  -3 1372.92 411.703   1
 -20  13  -3 1898.89 451.869   1
  -7  20   3 1918.63 470.914   1
  -7  20   3 2331.37 551.592   1
 -13  -7   3  -64.06 983.725   1
  20 -13   3 1813.02 502.077   1
  20 -13   3 1922.44 456.371   1
  20  -7   0 2336.91 747.575   1
  20  -7   0 1727.15 416.897   1
 -13  20   0 2016.27 476.454   1
  -7 -13   0 2090.72 897.506   1
  -7 -13   0  221.26 283.275   1
  -7 -13   0 1191.48 284.764   1
 -20   7   0 2076.87 668.628   1
  13 -20   0 2350.07 537.049   1
  13 -20   0 1576.87 373.268   1
   7  13   0 1435.59 344.702   1
   7 -20   0 1160.32 278.566   1
  13   7   0  813.36 530.470   1
  13   7   0 1731.99 415.166   1
 -20  13   0 1450.48 353.185   1
 -20  13   0 1881.92 515.927   1
  -7  20   0 1110.46 265.201   1
 -13  -7   0  938.36 551.938   1
 -13  -7   0 1072.37 259.383   1
  20 -13   0 1684.21 403.047   1
  20 -13   0 1662.39 491.689   1
  20  -7   3  453.95 343.040   1
 -13  20   3 1094.53 636.426   1
  -7 -13   3 -101.84 1073.06   1
 -20   7  -3  540.86 362.881   1
  13 -20  -3  729.92 445.290   1
   7  13  -3  548.82 413.088   1
   7  13  -3   82.20 1199.44   1
   7  13  -3  625.00 184.972   1
  13   7   3  562.33 415.858   1
  13   7   3 1196.33 289.543   1
 -20  13   3  309.56 815.096   1
 -20  13   3  734.76 280.921   1
 -13  -7  -3 1015.58 468.144   1
  20 -13  -3  754.85 1173.13   1
  20 -13  -3  702.22 266.793   1
  20  -7   6  100.42 400.969   1
  -7 -13   6  947.37 685.249   1
  -7 -13   6  158.55 130.575   1
 -20   7  -6 -108.90 370.498   1
   7  13  -6 -361.50 689.057   1
  13   7   6  587.26 445.983   1
 -20  13   6  -97.61 720.913   1
 -13  -7  -6  174.93  86.149   1
  20 -13  -6 -859.76 904.777   1
  20  -6  -7  457.76 876.730   1
  -6 -14  -7  795.71 204.882   1
 -20   6   7 -1549.5 889.888   1
   6  14   7 1513.16 366.689   1
  14   6  -7   29.52 773.545   1
 -20  14  -7 1901.66 682.132   1
  20 -14   7 1041.90 560.249   1
  20  -6  -4 1106.30 805.055   1
  -6 -14  -4 1308.86 987.187   1
  -6 -14  -4  427.63 119.771   1
 -20   6   4 1010.39 885.041   1
 -20   6   4  460.18 221.329   1
   6  14   4   93.49 375.692   1
   6  14   4  151.28  76.212   1
   6 -20  -4   71.78 455.332   1
   6 -20  -4  382.27 234.695   1
  14   6  -4  146.19 731.647   1
  14   6  -4  506.23 180.852   1
 -20  14  -4  219.49 329.847   1
 -20  14  -4  270.29  73.788   1
  -6  20   4  250.03 227.908   1
  -6  20   4  253.95  73.199   1
 -14  -6   4  313.23 708.794   1
  20 -14   4  202.01  58.137   1
  20 -14   4  200.14 317.105   1
  20  -6  -1 1110.80 520.083   1
 -14  20  -1 2116.69 505.193   1
  -6 -14  -1  629.15 507.617   1
  -6 -14  -1 1313.02 538.434   1
  -6 -14  -1 1699.79 404.778   1
 -20   6   1 1922.78 486.149   1
 -20   6   1 1451.87 592.797   1
  14 -20   1 1993.42 459.833   1
   6  14   1 1724.38 651.315   1
   6  14   1  440.10 362.188   1
   6  14   1 1595.22 381.579   1
   6 -20  -1  256.02 482.686   1
   6 -20  -1 2187.32 782.201   1
   6 -20  -1 1791.20 425.207   1
  14   6  -1 2316.48 1084.83   1
  14   6  -1 1334.49 326.558   1
 -20  14  -1 2064.06 546.745   1
  -6  20   1 1845.57 437.673   1
  -6  20   1  737.88 659.972   1
 -14  -6   1  978.53 250.727   1
 -14  -6   1 1104.57 792.243   1
  20 -14   1 1854.22 440.789   1
  20 -14   1 1869.11 499.653   1
  20  -6   2  497.58 330.124   1
 -14  20   2  515.93 218.698   1
  -6 -14   2 1034.97 942.866   1
  -6 -14   2  377.77 302.978   1
 -20   6  -2  314.30 288.192   1
 -20   6  -2  576.52 152.978   1
  14 -20  -2  568.56 251.419   1
   6  14  -2  487.53 154.917   1
   6  14  -2  363.57 289.439   1
   6 -20   2  955.33 250.554   1
  14   6   2  -84.59 418.282   1
  14   6   2  357.69 103.359   1
 -20  14   2  332.76 422.091   1
 -20  14   2 1102.49 335.076   1
  -6  20  -2  373.61 130.194   1
 -14  -6  -2  353.53 415.166   1
 -14  -6  -2  535.66 140.651   1
  20 -14  -2  -18.76 467.797   1
  20  -6   5  295.64 368.767   1
  20  -6   5  357.69 103.809   1
 -14  20   5  322.09 325.381   1
  -6 -14   5 1061.29 777.354   1
 -20   6  -5  458.45 355.609   1
  14 -20  -5 -536.36 351.454   1
   6  14  -5 1029.78 750.692   1
   6  14  -5  273.30 799.514   1
  14   6   5  726.11 185.769   1
  14   6   5  506.58 484.764   1
 -20  14   5  267.62 532.548   1
 -14  -6  -5  610.80 160.457   1
 -14  -6  -5   19.54 450.831   1
  20 -14  -5  231.58 594.182   1
  20  -6   8  681.09 578.947   1
  14   6   8  412.74 528.393   1
   5  15   8  333.66 102.147   1
 -20  15  -8  -30.63 417.936   1
  20  -5  -5 -100.00 653.739   1
  20  -5  -5   38.54 153.012   1
  -5 -15  -5 -190.51 268.663   1
  -5 -15  -5  305.99 107.375   1
 -20   5   5  776.66 637.465   1
   5  15   5 -190.69 438.365   1
   5  15   5  198.23  87.604   1
   5 -20  -5  214.54 256.683   1
  15   5  -5  -83.10 828.947   1
  -5  20   5 -305.26 304.605   1
 -15  -5   5 -151.35 685.941   1
  20 -15   5  232.17  64.231   1
  20 -15   5  -93.11 371.883   1
  20  -5  -2  681.79 823.406   1
  20  -5  -2  631.23 216.343   1
  -5 -15  -2  714.33 493.421   1
  -5 -15  -2 1033.24 782.894   1
  -5 -15  -2  983.72 240.166   1
 -20   5   2  746.19 231.890   1
 -20   5   2 -427.28 627.077   1
  15 -20   2 1485.80 354.570   1
   5  15   2 1450.83 583.794   1
   5  15   2  914.13 225.762   1
   5 -20  -2 1266.62 303.428   1
   5 -20  -2 1011.08 377.423   1
  15   5  -2 -246.16 1173.13   1
  15   5  -2 1121.88 293.421   1
 -20  15  -2  912.05 337.430   1
 -20  15  -2  662.40 164.820   1
  -5  20   2 1434.90 342.659   1
  -5  20   2  921.74 449.099   1
 -15  -5   2 -904.43 1007.27   1
 -15  -5   2  680.75 206.232   1
  20 -15   2  777.35 188.989   1
  20 -15   2  954.29 360.110   1
  20  -5   1    7.23 375.000   1
 -15  20   1  323.34 164.231   1
  -5 -15   1  811.63 1020.08   1
  -5 -15   1 1139.89 830.678   1
 -20   5  -1  209.11 352.839   1
  15 -20  -1  472.30 169.667   1
   5  15  -1  -59.21 848.683   1
   5  15  -1 2062.32 1492.38   1
   5  15  -1  322.09 102.839   1
   5 -20   1  213.43 592.451   1
  15   5   1 -595.22 497.229   1
 -20  15   1  655.47 376.038   1
  -5  20  -1  156.58 592.451   1
  -5  20  -1  341.69 114.474   1
 -15  -5  -1  169.84 447.368   1
  20 -15  -1  273.65 448.060   1
  20 -15  -1  467.45 182.133   1
 -20   5  -7  282.06 472.991   1
   5  15  -7 -122.47 103.601   1
  15   5   7  737.19 497.576   1
  15   5   7 -155.37  75.035   1
  20  -4  -6 -631.58 715.027   1
  -4 -16  -6   64.44 254.051   1
  -4 -16  -6  295.95 110.145   1
 -20   4   6  240.62 589.681   1
   4  16   6 -115.75 422.437   1
   4  16   6  380.19 117.728   1
   4 -20  -6  242.59 385.734   1
  16   4  -6  795.71 885.733   1
 -20  16  -6   86.84 422.784   1
  -4  20   6  187.67 355.955   1
  20  -4  -3 -533.24 867.381   1
  -4 -16  -3  695.98 177.251   1
 -20   4   3  856.65 748.614   1
  16 -20   3  562.67 189.612   1
   4  16   3  283.38 260.249   1
   4  16   3  530.12 141.343   1
   4  16   3  330.51 437.326   1
   4 -20  -3  517.31 287.777   1
   4 -20  -3  551.25 140.339   1
   4 -20  -3 -227.91 497.922   1
  16   4  -3  512.46 634.002   1
 -20  16  -3  169.63 294.737   1
 -20  16  -3  809.56 194.044   1
  -4  20   3  338.43  98.788   1
  -4  20   3  153.01 335.110   1
 -16  -4   3  279.81 699.445   1
  20 -16   3  419.32 103.012   1
  20 -16   3  467.80 310.976   1
  20  -4   0  346.95 515.235   1
  20  -4   0  187.12  71.053   1
 -16  20   0  400.28 199.792   1
  -4 -16   0  380.54 322.160   1
 -20   4   0 -295.46 492.382   1
  16 -20   0  294.32 160.630   1
   4  16   0 -548.48 935.595   1
   4  16   0  179.43 186.877   1
   4 -20   0  994.11 781.855   1
  16   4   0  421.05 450.484   1
 -20  16   0  533.59 284.695   1
 -20  16   0  145.57  86.530   1
  -4  20   0  469.18 775.276   1
 -16  -4   0  867.04 492.728   1
 -16  -4   0  368.42 101.177   1
  20 -16   0  183.93  81.544   1
  20  -4   3  637.81 399.584   1
  20  -4   3   76.59  57.929   1
 -16  20   3  104.26 358.379   1
  -4 -16   3  373.27 133.275   1
  -4 -16   3 2270.08 1668.28   1
 -20   4  -3  -46.43 374.653   1
  16 -20  -3    5.15 312.638   1
   4  16  -3 1938.71 1418.63   1
   4  16  -3  328.81 824.445   1
   4  16  -3  123.55 102.458   1
   4 -20   3 -438.37 503.116   1
  16   4   3  397.85 491.689   1
  16   4   3   16.20  62.015   1
 -20  16   3  294.46 515.927   1
 -16  -4  -3  112.22  64.231   1
  20 -16  -3   85.28 101.039   1
  20  -4   6 -201.38 392.313   1
 -16  20   6  354.57 363.227   1
  -4 -16   6  154.78  97.195   1
 -20   4  -6   56.75 436.634   1
   4  16  -6  445.98 134.314   1
  16   4   6 -362.53 487.534   1
  20  -3  -7 1069.25 981.994   1
   3  17   7  172.09  77.770   1
  17   3  -7  105.09 831.370   1
  -3  20   7 -362.19 367.728   1
  20  -3  -4  652.35 618.767   1
  20  -3  -4  567.52 180.678   1
  -3 -17  -4 1532.89 1126.04   1
 -20   3   4  471.26 649.930   1
   3  17   4  313.64 408.933   1
   3  17   4  669.32 176.177   1
  17   3  -4  592.45 186.219   1
  17   3  -4 -140.24 560.595   1
 -20  17  -4  684.21 364.612   1
 -20  17  -4  620.50 149.896   1
  -3  20   4  981.30 404.432   1
  -3  20   4  678.32 171.329   1
  20 -17   4  751.04 179.986   1
  20  -3  -1  506.23 487.188   1
  20  -3  -1  255.96  89.266   1
 -17  20  -1  204.71 242.971   1
  -3 -17  -1  317.87  91.794   1
  -3 -17  -1  199.17 238.262   1
 -20   3   1  -46.99 467.105   1
 -20   3   1  166.97 110.907   1
  17 -20   1  220.36 207.271   1
   3  17   1 1244.80 646.814   1
   3  17   1  299.65 259.695   1
   3 -20  -1  601.45 547.437   1
  17   3  -1  229.12 598.337   1
  17   3  -1  360.80 115.824   1
 -20  17  -1  559.90 318.663   1
  -3  20   1  347.99  97.472   1
  -3  20   1 -298.30 516.274   1
 -17  -3   1  147.78  92.105   1
 -17  -3   1  147.71 504.847   1
  20 -17   1  -33.60 310.838   1
  20  -3   2 -345.60 415.858   1
 -17  20   2  156.27 291.793   1
  -3 -17   2 1028.05 829.985   1
  -3 -17   2  239.96 107.202   1
 -20   3  -2  129.40 408.587   1
  17 -20  -2  164.40 264.577   1
   3  17  -2 -761.08 817.866   1
   3  17  -2  842.80 678.323   1
   3  17  -2   20.38  96.676   1
   3 -20   2  386.08 523.891   1
  17   3   2 -402.01 509.695   1
  17   3   2   92.28  66.967   1
 -20  17   2  278.32 470.914   1
  -3  20  -2  182.13 571.329   1
 -17  -3  -2  735.11 480.955   1
  20 -17  -2  -45.50 121.849   1
  20 -17  -2  204.19 400.623   1
  20  -3   5  267.76 439.058   1
 -17  20   5  423.48 394.736   1
  -3 -17   5  -80.75  85.353   1
 -20   3  -5  118.14 430.747   1
   3  17  -5  -96.23 528.739   1
  17   3   5  397.51 529.432   1
  17   3   5   64.16  69.529   1
  20  -2  -5   51.32 486.149   1
  -2 -18  -5 1156.51 863.226   1
   2  18   5 1006.23 531.509   1
   2 -20  -5 -214.23 337.153   1
  18   2  -5 -174.86 501.385   1
  -2  20   5  581.72 382.964   1
  20  -2  -2  -33.12 617.035   1
  20  -2  -2   -3.33 114.404   1
 -18  20  -2  337.26 281.025   1
  -2 -18  -2  488.23 425.900   1
 -20   2   2 -649.24 585.180   1
   2  18   2  666.90 465.027   1
   2  18   2  218.80  82.929   1
   2 -20  -2  267.59 416.205   1
   2 -20  -2  711.56 679.708   1
  18   2  -2  -62.74 744.459   1
 -20  18  -2   77.46 278.151   1
 -20  18  -2  137.95  55.471   1
  -2  20   2   73.06 444.252   1
  -2  20   2  228.95  81.302   1
 -18  -2   2 -168.66 600.761   1
  20  -2   1 1714.33 654.432   1
  20  -2   1 1206.37 293.767   1
 -18  20   1 1701.87 461.218   1
  -2 -18   1 1231.30 302.354   1
 -20   2  -1 1709.49 647.506   1
  18 -20  -1 1392.31 384.695   1
   2  18  -1 1329.64 713.296   1
   2 -20   1  259.52 389.196   1
   2 -20   1  584.83 746.537   1
  18   2   1 1572.37 688.019   1
  18   2   1 1151.31 281.821   1
 -20  18   1  839.33 233.102   1
 -20  18   1 1037.05 433.518   1
  -2  20  -1 1035.66 254.709   1
 -18  -2  -1 2376.04 772.160   1
 -18  -2  -1 1174.17 284.834   1
  20 -18  -1 1055.40 267.867   1
  20  -2   4  330.09 444.252   1
 -18  20   4  -56.09 387.811   1
  -2 -18   4   67.14 518.698   1
 -20   2  -4  706.02 511.772   1
   2  18  -4 -360.46 645.082   1
   2  18  -4  177.74  94.183   1
   2  18  -4 -172.16 468.490   1
  18   2   4  321.74  97.680   1
  18   2   4  147.68 538.781   1
 -18  -2  -4 -439.06 508.656   1
  20  -1  -3 -522.51 690.443   1
   1  19   3  161.81  75.554   1
   1  19   3  245.19 462.603   1
  19   1  -3  845.91 757.617   1
 -20  19  -3  273.93  72.091   1
  -1  20   3  796.05 494.806   1
  20 -19   3  171.43  49.030   1
  20  -1   0 2190.44 722.645   1
  20  -1   0  819.60 203.670   1
 -19  20   0 2604.91 650.276   1
 -20   1   0 3033.24 939.057   1
  19 -20   0 1557.13 370.845   1
   1  19   0 1555.05 370.845   1
   1  19   0 1221.61 618.767   1
  19   1   0 1297.44 580.678   1
  19   1   0 1173.13 284.903   1
 -20  19   0 1825.83 438.365   1
  -1  20   0 1514.89 361.495   1
 -19  -1   0 2163.43 781.509   1
 -19  -1   0 1428.32 344.079   1
  20 -19   0 1398.20 335.387   1
  20  -1   3  320.53 494.113   1
  -1 -19   3  378.46 619.805   1
   1  19  -3   78.70 388.504   1
   1  19  -3  206.06 655.817   1
  19   1   3   32.43 538.781   1
  -1  20  -3  144.67 498.614   1
  20   0  -4 -384.00 550.900   1
   0  20   4   37.88 439.404   1
   0 -20  -1 1545.01 1170.71   1
  20   0  -1 1069.94 581.371   1
 -20  20  -1  632.96 157.444   1
   0  20   1 1444.60 691.828   1
  20   0   2  783.59 586.218   1
   0  20  -2  110.32 596.952   1
  21 -10  -5   22.20 568.559   1
 -10 -11  -5   77.80  77.008   1
 -21  10   5 -136.25 603.185   1
  10  11   5   10.94 441.828   1
  11  10  -5 -569.25 872.575   1
 -21  11  -5 -261.70 388.158   1
 -10  21   5    6.23  44.945   1
  21 -11   5  144.49 382.964   1
  21 -10  -2  174.90 578.947   1
  21 -10  -2  192.31 164.854   1
 -21  10   2  582.41 548.130   1
 -21  10   2  281.06 182.133   1
  11 -21   2  284.04  90.963   1
  10  11   2 1231.30 555.055   1
  10 -21  -2  187.47  55.921   1
  11  10  -2  287.85 730.262   1
 -21  11  -2  472.64 361.149   1
 -11 -10   2 1015.58 883.309   1
  21 -11   2  228.64 305.159   1
  21 -11   2  140.89  64.681   1
  21 -10   1  119.53 297.230   1
 -11  21   1  195.67  56.440   1
 -10 -11   1  873.27 1002.08   1
 -10 -11   1  228.01  92.382   1
 -21  10  -1  213.54  96.537   1
 -21  10  -1  282.13 317.174   1
  10  11  -1 1997.57 1132.62   1
  10  11  -1  288.02  94.390   1
  10 -21   1  436.63 123.857   1
  11  10   1  342.90 414.820   1
 -21  11   1 1002.77 579.639   1
 -21  11   1  550.21 205.609   1
 -11 -10  -1 -369.46 490.997   1
 -11 -10  -1  344.04 100.900   1
  21 -11  -1 -104.02 437.326   1
  21 -10   4  451.87 386.772   1
 -11  21   4  116.10  46.364   1
 -10 -11   4   86.91 121.018   1
 -21  10  -4   80.61 348.338   1
  11 -21  -4  185.98  53.636   1
  10  11  -4 -435.60 800.899   1
  11  10   4  240.24  84.695   1
  11  10   4 -320.53 413.781   1
 -21  11   4 -497.58 748.614   1
 -11 -10  -4  336.91 106.094   1
  21 -11  -4  206.34 610.803   1
  21 -11  -4  316.90 174.134   1
  21 -10   7   -8.51 543.628   1
 -21  10  -7  167.69 485.110   1
  10  11  -7  451.52 696.329   1
  10  11  -7  308.38 128.324   1
  11  10   7  382.27 113.746   1
 -21  11   7  378.81 776.315   1
  21  -9  -6 -163.71 681.786   1
 -21   9   6   34.59 590.027   1
   9  12   6  -26.84  76.350   1
  12   9  -6    9.16 789.819   1
 -21  12  -6   94.94 474.030   1
 -12  -9   6  -35.94 103.913   1
  21 -12   6  650.97 490.304   1
  21  -9  -3 -853.88 873.614   1
  -9 -12  -3  424.86 121.641   1
 -21   9   3  156.30 702.215   1
   9  12   3   90.89 474.376   1
   9  12   3  673.48 172.749   1
   9 -21  -3  820.29 198.234   1
   9 -21  -3  873.27 225.554   1
  12   9  -3  614.27 179.778   1
  12   9  -3  170.71 547.091   1
 -21  12  -3  465.72 123.165   1
 -21  12  -3 -352.84 359.072   1
  -9  21   3  457.06 172.368   1
 -12  -9   3  -57.38 659.279   1
 -12  -9   3  372.92 145.602   1
  21 -12   3  535.32 359.072   1
  21 -12   3  676.94 168.075   1
  21  -9   0  974.38 525.276   1
  21  -9   0  673.13 176.142   1
 -12  21   0  549.86 134.107   1
  -9 -12   0  777.70 189.335   1
 -21   9   0  590.03 437.326   1
 -21   9   0  739.96 194.806   1
  12 -21   0  726.45 175.415   1
   9  12   0 1291.20 815.442   1
   9  12   0 1175.21 284.868   1
  12   9   0  942.52 597.645   1
  12   9   0  742.04 187.811   1
 -21  12   0  877.08 389.889   1
  -9  21   0  639.20 155.090   1
 -12  -9   0  945.29 554.016   1
 -12  -9   0  821.33 201.073   1
  21 -12   0 1003.81 428.670   1
  21 -12   0  751.04 189.439   1
  21  -9   3    6.52 380.194   1
  21  -9   3  160.91  69.321   1
 -12  21   3 -679.36 318.905   1
  -9 -12   3  -17.96 104.709   1
 -21   9  -3  793.97 425.900   1
   9  12  -3  534.97 651.315   1
   9  12  -3  282.03 116.932   1
   9 -21   3  220.15  89.716   1
  12   9   3  599.72 479.224   1
  12   9   3  145.50  72.126   1
 -21  12   3  219.32 637.118   1
  -9  21  -3  181.58  84.072   1
 -12  -9  -3   53.46  68.282   1
  21 -12  -3  637.12 747.922   1
  21  -9   6  334.24 444.598   1
  -9 -12   6  -89.68  93.317   1
 -21   9  -6  309.83 420.706   1
   9  12  -6 -305.71 702.908   1
   9  12  -6   17.69  94.079   1
  12   9   6  240.34 460.526   1
 -21  12   6 -142.83 588.296   1
 -12  -9  -6   60.66  88.262   1
  21  -8  -7   -0.92 847.645   1
  13   8  -7  -15.73 716.066   1
 -21  13  -7 -136.01 536.011   1
  21 -13   7  490.65 478.185   1
  21  -8  -4  845.57 703.254   1
 -21   8   4 -1051.2 761.080   1
   8  13   4  553.67 147.334   1
   8 -21  -4  846.95 237.154   1
  13   8  -4  306.68 635.733   1
 -21  13  -4  199.52 338.192   1
 -21  13  -4  468.84 123.095   1
  -8  21   4  755.89 278.566   1
  -8  21   4  583.10 142.417   1
 -13  -8   4 -594.18 635.733   1
  21 -13   4  357.34 320.948   1
  21 -13   4  432.83 110.284   1
  21  -8  -1  387.12 463.642   1
  -8 -13  -1  466.76 122.611   1
 -21   8   1  803.67 562.326   1
  13 -21   1  375.35 104.224   1
   8  13   1  231.27 512.119   1
   8  13   1  426.25 116.828   1
   8 -21  -1  311.08  85.734   1
   8 -21  -1  614.61 456.717   1
  13   8  -1  737.88 865.996   1
 -21  13  -1  319.56 290.581   1
  -8  21   1  406.86 104.501   1
 -13  -8   1  445.29 746.190   1
  21 -13   1  409.28 286.219   1
  21 -13   1  609.07 156.925   1
  21  -8   2  544.67 358.033   1
  21  -8   2  706.02 181.267   1
 -13  21   2  168.35 140.443   1
 -13  21   2 1056.09 250.727   1
 -21   8  -2  414.82 358.379   1
 -21   8  -2  618.77 164.474   1
  13 -21  -2  858.03 203.462   1
  13 -21  -2  540.51 209.799   1
   8  13  -2 -337.78 616.343   1
   8  13  -2  536.36 157.964   1
   8 -21   2  692.52 188.123   1
  13   8   2  831.02 503.116   1
 -21  13   2  602.84 479.224   1
 -21  13   2  880.54 259.834   1
 -13  -8  -2  944.94 515.927   1
 -13  -8  -2  842.45 210.422   1
  21 -13  -2  321.40 467.451   1
  21  -8   5  100.55 377.770   1
  -8 -13   5   12.32 113.781   1
 -21   8  -5    4.61 364.612   1
   8  13  -5  478.88 708.794   1
  13   8   5  754.15 504.501   1
 -21  13   5  -74.20 548.822   1
 -13  -8  -5   46.36  72.680   1
  21 -13  -5 -184.18 119.564   1
  21  -7  -5  635.04 605.955   1
  -7 -14  -5  339.51 113.366   1
 -21   7   5 -1451.2 669.667   1
   7  14   5  606.99 479.570   1
   7  14   5  327.04 114.300   1
   7 -21  -5  -72.33 381.925   1
  14   7  -5 -471.95 831.024   1
 -21  14  -5  277.01 399.930   1
  -7  21   5  316.31 225.000   1
  -7  21   5  486.84 123.546   1
  21 -14   5  -22.38 412.396   1
  21  -7  -2  166.76 628.808   1
 -21   7   2 1668.97 676.592   1
   7  14   2  730.95 518.698   1
   7 -21  -2  218.32 252.043   1
   7 -21  -2  189.16  62.708   1
  14   7  -2  -30.35 758.656   1
 -21  14  -2  791.20 367.728   1
 -21  14  -2  334.00  96.607   1
  -7  21   2  797.09 399.584   1
 -14  -7   2  211.11 729.224   1
  21 -14   2  236.29 317.278   1
  21 -14   2  249.93  76.420   1
  21  -7   1  292.28 420.360   1
  21  -7   1  250.17 105.436   1
 -14  21   1  192.45 201.558   1
  -7 -14   1  320.46 102.077   1
 -21   7  -1  731.99 426.592   1
  14 -21  -1   74.03 123.165   1
  14 -21  -1  292.56  71.849   1
   7 -21   1  173.03  84.522   1
   7 -21   1 -319.84 390.235   1
  14   7   1  207.96  81.406   1
  14   7   1  445.29 490.997   1
 -21  14   1  312.85 157.271   1
 -21  14   1  837.95 487.880   1
  -7  21  -1  402.70 124.446   1
 -14  -7  -1  291.69 535.664   1
 -14  -7  -1  518.70 137.396   1
  21 -14  -1  562.33 501.385   1
  21  -7   4  518.01 452.562   1
 -14  21   4   43.94 335.214   1
 -21   7  -4  255.99 385.734   1
   7  14  -4  514.20 849.030   1
  14   7   4   -9.88  64.508   1
  14   7   4  146.02 453.601   1
 -21  14   4 -114.40 131.371   1
 -21  14   4 -395.08 631.925   1
  21 -14  -4 -226.70 606.994   1
  21 -14  -4  -48.16 109.314   1
  21  -7   7   78.64 501.385   1
  14   7   7  606.30 509.695   1
  21  -6  -6  225.73 611.495   1
   6  15   6  334.83 111.461   1
  15   6  -6 -579.99 840.719   1
  15   6  -6  623.27 191.239   1
 -21  15  -6  768.35 470.567   1
  -6  21   6  713.99 314.196   1
  21  -6  -3  357.34 842.797   1
  -6 -15  -3  113.82  72.057   1
 -21   6   3  358.73 662.049   1
   6  15   3   61.50 432.479   1
   6 -21  -3  112.36 216.655   1
  15   6  -3  403.74 605.955   1
 -21  15  -3  106.99 285.907   1
  -6  21   3  349.38 276.696   1
  -6  21   3  -44.04  50.554   1
 -15  -6   3 -159.21 602.492   1
 -15  -6   3  -15.61 122.888   1
  21 -15   3  126.66 292.555   1
  21 -15   3   32.91  39.439   1
  21  -6   0  824.79 605.609   1
  21  -6   0  262.26  92.244   1
 -15  21   0  257.86 219.979   1
 -15  21   0  418.28 100.727   1
  -6 -15   0  203.70  64.335   1
 -21   6   0  799.51 551.938   1
  15 -21   0  258.55 196.883   1
  15 -21   0  505.54 123.061   1
   6  15   0  512.12 137.050   1
   6  15   0  288.47 731.301   1
   6 -21   0  -79.81 487.880   1
   6 -21   0  258.73  79.259   1
  15   6   0 -308.03 471.952   1
 -21  15   0 -116.20 313.088   1
  -6  21   0 -467.10 413.781   1
 -15  -6   0  792.24 498.614   1
 -15  -6   0  290.65  86.911   1
  21 -15   0  532.20 378.462   1
  21 -15   0  288.50 100.658   1
  21  -6   3  706.37 427.285   1
 -15  21   3  356.30 379.501   1
  -6 -15   3  190.75 108.345   1
 -21   6  -3 -456.37 400.623   1
  15 -21  -3 -835.18 327.354   1
   6  15  -3  198.65 110.388   1
  15   6   3   91.00  73.753   1
  15   6   3   93.73 500.346   1
 -21  15   3 1003.46 585.872   1
 -21  15   3   87.50 133.310   1
 -15  -6  -3 -150.45 452.562   1
 -15  -6  -3  298.96  97.541   1
  21 -15  -3  130.89 147.611   1
  21  -6   6    7.08 432.479   1
 -15  21   6 -108.07 327.423   1
   6  15  -6  446.33 136.842   1
  15   6   6  931.44 567.866   1
  15   6   6  236.81  95.672   1
  21  -5  -4  411.01 658.240   1
  -5 -16  -4  240.10  91.517   1
 -21   5   4 -186.11 670.359   1
   5  16   4 -432.83 444.944   1
   5  16   4  425.90 125.173   1
   5 -21  -4  451.87 480.955   1
  16   5  -4  445.64 154.917   1
  16   5  -4   39.40 521.468   1
 -21  16  -4  -26.19 373.615   1
  -5  21   4 -153.74 257.479   1
  21 -16   4  160.73  50.969   1
  21  -5  -1  276.14 474.723   1
 -16  21  -1  575.48 260.284   1
  -5 -16  -1  216.10  73.857   1
 -21   5   1 -251.83 478.531   1
  16 -21   1  650.28 258.171   1
   5  16   1  -10.29 519.736   1
   5  16   1  649.93 165.651   1
   5 -21  -1  -39.85 393.351   1
   5 -21  -1  -73.86 320.256   1
  16   5  -1 -175.28 616.689   1
  16   5  -1  273.68 102.458   1
 -21  16  -1  614.96 353.185   1
  -5  21   1 -281.09 432.133   1
  -5  21   1  414.82 110.180   1
 -16  -5   1  478.88 557.132   1
 -16  -5   1  501.73 143.040   1
  21 -16   1  302.18  87.673   1
  21 -16   1  236.60 344.044   1
  21  -5   2  715.72 474.723   1
 -16  21   2  184.28 241.863   1
  -5 -16   2  274.79 114.716   1
 -21   5  -2  383.66 396.814   1
  16 -21  -2  323.72 273.753   1
   5  16  -2 -656.16 657.894   1
   5 -21   2  141.62 525.623   1
  16   5   2  259.52 525.623   1
 -21  16   2 -391.62 472.991   1
  -5  21  -2  145.71  90.305   1
 -16  -5  -2  393.70 472.991   1
  21 -16  -2  189.75 139.266   1
  21  -5   5   78.39 449.446   1
 -16  21   5  188.33 361.842   1
 -21   5  -5 -228.70 441.828   1
  16   5   5   56.68 543.628   1
  21  -4  -5  366.00 512.811   1
   4  17   5 -256.37 100.242   1
  17   4  -5  268.87 528.393   1
  -4  21   5  -52.01 324.861   1
  21  -4  -2  363.92 620.498   1
 -17  21  -2  185.25 249.238   1
 -21   4   2  509.69 559.902   1
   4  17   2 1129.85 516.274   1
  17   4  -2 -676.94 758.310   1
 -21  17  -2  -40.03 282.271   1
 -21  17  -2  351.11  97.472   1
  -4  21   2 -452.91 425.900   1
 -17  -4   2  588.99 605.955   1
 -17  -4   2  261.84 129.674   1
  21  -4   1 1169.32 571.329   1
 -17  21   1   64.96 202.008   1
  -4 -17   1   23.85  74.896   1
 -21   4  -1  792.24 500.346   1
  17 -21  -1  412.40 197.784   1
   4  17  -1  351.45 555.055   1
   4  17  -1   48.86  67.555   1
  17   4   1  433.86 543.282   1
 -21  17   1  825.83 430.401   1
 -21  17   1  147.13 119.806   1
  -4  21  -1 -447.37 528.393   1
 -17  -4  -1   89.61 486.495   1
  21 -17  -1  335.04 129.294   1
  21  -4   4  505.19 492.382   1
 -17  21   4  289.54 338.400   1
 -21   4  -4  849.38 536.011   1
   4  17  -4  771.12 201.800   1
  17   4   4  703.95 553.670   1
  17   4   4  635.73 163.573   1
  21  -3  -3 -342.14 702.908   1
   3  18   3 -125.62 436.980   1
   3  18   3   62.67  72.645   1
   3 -21  -3 -113.82 321.364   1
  18   3  -3 -381.92 636.426   1
  18   3  -3 -174.17 106.752   1
 -21  18  -3   20.32  35.665   1
  -3  21   3  559.56 423.822   1
  21  -3   0  391.62 522.160   1
 -18  21   0  534.28 235.388   1
 -21   3   0   90.17 555.055   1
   3  18   0   67.00 572.368   1
   3  18   0  294.18  86.219   1
   3 -21   0  266.76 309.937   1
  18   3   0  772.85 512.119   1
  18   3   0  759.00 196.953   1
 -21  18   0  381.58 119.252   1
  -3  21   0   58.59 512.465   1
 -18  -3   0  322.78  95.464   1
 -18  -3   0  427.63 529.085   1
  21  -3   3  397.51 458.795   1
 -18  21   3  595.91 364.266   1
  18   3   3   91.17 597.299   1
  -3  21  -3  458.79 725.415   1
  19   2  -4 -394.39 550.900   1
  -2  21   4  558.86 447.714   1
  21  -2  -1   48.65 482.340   1
   2  19   1  455.68 541.897   1
   2  19   1  314.23  98.857   1
  19   2  -1  939.40 606.301   1
  19   2  -1  248.30  97.818   1
  -2  21   1 -390.93 498.268   1
  21  -2   2   41.90 512.119   1
  19   2   2  674.86 574.792   1
  19   2   2  204.64  85.699   1
  -2  21  -2  408.59 575.830   1
  21  -1  -2  212.26 620.498   1
   1  20   2  454.64 439.750   1
  20   1  -2  -15.06 636.426   1
  -1  21   2   67.04 456.717   1
  21  -1   1  731.99 585.872   1
  20   1   1  249.90 552.285   1
  -1  21  -1  -95.12 550.553   1
  11 -22   0 1255.54 299.376   1
  11  11   0 1929.01 737.534   1
  11  11   0 1869.80 447.022   1
 -22  11   0 1295.01 553.670   1
 -11  22   0 1356.65 322.507   1
 -11 -11   0 1298.13 311.288   1
  22 -11   0 2589.33 770.082   1
  22 -11   0 1384.00 335.907   1
  22 -11   3  626.04 404.778   1
 -11  22   3   66.97  37.673   1
 -11 -11   3   94.18 105.367   1
 -22  11  -3  469.18 438.365   1
  11 -22  -3   82.93  39.370   1
  11  11  -3  292.45 521.121   1
  11  11   3  111.70  75.138   1
  11  11   3 1369.80 588.642   1
 -22  11   3 -115.06 617.728   1
 -11 -11  -3  -83.21  75.000   1
  22 -11  -3  388.50 716.412   1
  22 -11   6  -64.85 488.919   1
  11  11  -6  190.58 115.097   1
  11  11   6  371.88 120.533   1
  22 -10  -4  379.50 682.132   1
 -10 -12  -4   70.74  74.481   1
 -22  10   4 -674.51 743.767   1
  12  10  -4 -106.68 532.202   1
  12  10  -4  145.78 100.346   1
 -22  12  -4  284.80 399.930   1
  22 -12   4 -136.50 351.800   1
  22 -10  -1 1196.33 591.758   1
 -12  22  -1 1212.60 297.091   1
 -10 -12  -1 1594.18 381.925   1
 -22  10   1 1440.44 688.019   1
  10  12   1  611.15 474.030   1
  10  12   1 1487.19 358.033   1
  10 -22  -1 1424.17 339.300   1
  12  10  -1 1597.99 385.041   1
  12  10  -1  818.56 765.235   1
 -22  12  -1  891.27 418.975   1
 -10  22   1 1247.92 297.784   1
  22 -12   1 1280.12 474.723   1
  22 -12   1 1012.12 251.558   1
  22 -10   2  580.33 386.772   1
 -22  10  -2  565.44 432.479   1
  12 -22  -2  609.42 148.026   1
  10  12  -2 1044.32 265.651   1
  10  12  -2 -201.56 511.426   1
  12  10   2  447.02 126.697   1
  12  10   2 1330.33 583.448   1
 -22  12   2  119.15 508.656   1
 -12 -10  -2  614.27 162.361   1
  22 -12  -2  484.42 513.157   1
  22 -12  -2  952.22 269.460   1
  22 -10   5 1084.49 506.232   1
 -22  10  -5  864.61 499.653   1
 -22  12   5  522.85 586.565   1
  22  -9  -5 -131.86 511.772   1
 -22   9   5 -351.80 583.794   1
  13   9  -5 1006.23 718.490   1
 -22  13  -5  263.64 442.174   1
  22 -13   5    0.68 396.814   1
  22  -9  -2  674.17 594.529   1
 -13  22  -2  566.14 146.399   1
  -9 -13  -2  586.56 154.051   1
 -22   9   2  566.48 569.252   1
   9  13   2  548.13 540.166   1
   9  13   2  412.05 120.325   1
   9 -22  -2  263.95 184.937   1
  13   9  -2 1228.53 729.570   1
  13   9  -2  847.64 224.723   1
 -22  13  -2  855.95 420.013   1
 -22  13  -2  462.60 129.674   1
  -9  22   2  348.68 268.005   1
  -9  22   2  822.37 198.823   1
  22 -13   2  649.24 366.343   1
  22 -13   2  409.97 111.807   1
  22  -9   1 1477.15 557.479   1
 -22   9  -1 1232.69 520.083   1
  13 -22  -1 1787.74 427.977   1
   9  13  -1  492.73 136.426   1
   9  13  -1 1740.30 836.564   1
  13   9   1  545.71 451.869   1
 -22  13   1 -123.93 527.700   1
 -22  13   1  459.14 190.374   1
 -13  -9  -1  948.41 234.660   1
  22 -13  -1  242.38 490.650   1
  22  -9   4   86.11 441.482   1
 -13  22   4  125.73 252.250   1
   9  13  -4   25.03  94.390   1
  13   9   4  -64.23 471.606   1
 -22  13   4 -467.45 649.584   1
 -13  -9  -4  176.04  88.469   1
   8  14   6  532.20 150.519   1
  14   8  -6 -321.09 806.786   1
  22  -8  -3  -31.14 735.456   1
 -14  22  -3 -141.34  50.277   1
 -22   8   3  778.05 654.432   1
  14   8  -3 -567.87 508.310   1
  14   8  -3   65.86 107.514   1
 -22  14  -3 -287.33 329.917   1
  -8  22   3   -3.63 211.115   1
  22 -14   3  -65.20 347.645   1
  22 -14   3 -103.01  57.825   1
  22  -8   0  875.00 573.407   1
 -14  22   0  702.22 168.456   1
  -8 -14   0  307.58  86.253   1
 -22   8   0 -201.73 488.227   1
  14 -22   0 1051.94 264.924   1
  14 -22   0  322.19  83.449   1
   8  14   0  508.31 137.154   1
   8 -22   0   52.87 327.493   1
  14   8   0  224.17  90.616   1
  14   8   0  599.72 522.506   1
 -22  14   0  504.85 392.313   1
 -22  14   0  266.65 102.458   1
  -8  22   0  243.14  71.330   1
 -14  -8   0  352.15 101.246   1
  22 -14   0  312.01  97.749   1
  22  -8   3 -332.62 429.362   1
 -14  22   3 -226.73 289.854   1
  -8 -14   3  290.55 112.881   1
 -22   8  -3  478.19 446.675   1
  14 -22  -3  277.01  70.949   1
   8  14  -3  406.86 632.963   1
   8  14  -3  159.63  98.269   1
  14   8   3   -7.31 526.662   1
 -22  14   3   48.27 539.819   1
 -14  -8  -3  313.99 107.514   1
  22 -14  -3  129.81 125.692   1
  22  -8   6   29.43 487.188   1
  22  -7  -4   54.57 653.046   1
 -22   7   4  249.93 694.598   1
  15   7  -4  508.31 513.504   1
 -22  15  -4   76.25 361.842   1
  -7  22   4  -18.69 222.611   1
  22  -7  -1  -91.69 470.567   1
  -7 -15  -1  -33.06  61.842   1
 -22   7   1 1033.93 590.720   1
  15 -22   1  745.84 220.325   1
   7  15   1   -6.82 125.035   1
   7  15   1  423.82 499.653   1
  15   7  -1 1704.29 786.703   1
 -22  15  -1    0.09  84.799   1
 -22  15  -1  462.26 362.534   1
  -7  22   1  479.22 406.856   1
 -15  -7   1 -197.33  93.282   1
  22  -7   2  344.25 458.448   1
 -15  22   2  645.77 263.850   1
  -7 -15   2 2516.62 1818.90   1
 -22   7  -2  -92.38 400.277   1
  15 -22  -2 -371.54 229.086   1
   7  15  -2   69.88  92.313   1
   7  15  -2 2831.02 2043.97   1
  15   7   2 1175.90 591.412   1
  15   7   2   28.53  79.432   1
 -22  15   2  111.18 117.278   1
 -22  15   2  223.68 485.803   1
  22 -15  -2  377.08 157.618   1
 -15  22   5 -702.22 370.152   1
  15   7   5 -257.41 531.509   1
   6  16   5  185.91  96.330   1
  16   6  -5 -223.72 605.263   1
  -6  22   5  126.14 292.174   1
  22  -6  -2   47.82 599.030   1
  -6 -16  -2 1858.72 1354.57   1
  -6 -16  -2  432.83 124.030   1
 -22   6   2  370.15 528.739   1
   6  16   2  449.10 128.566   1
  16   6  -2  467.45 156.094   1
 -22  16  -2  379.50 104.986   1
  -6  22   2  129.05 345.117   1
  22  -6   1 1286.01 605.609   1
 -16  22   1 1199.10 337.881   1
  -6 -16   1  580.68 441.482   1
  -6 -16   1  421.40 124.030   1
 -22   6  -1 2236.15 736.495   1
  16 -22  -1  991.34 292.313   1
   6  16  -1  827.56 604.916   1
   6  16  -1  861.84 217.451   1
  16   6   1  622.23 169.737   1
  16   6   1  -21.54 533.933   1
 -22  16   1  460.87 170.256   1
  22 -16  -1  375.69 140.443   1
  22  -6   4  417.24 526.662   1
 -16  22   4 -335.42 341.066   1
  16   6   4  227.74 529.432   1
  22  -5  -3  164.51 751.038   1
  17   5  -3  611.50 600.415   1
  -5  22   3  550.21 339.543   1
  22  -5   0 -349.03 555.055   1
 -17  22   0  393.70 270.602   1
  -5 -17   0  289.82  86.253   1
  -5 -17   0  475.42 366.689   1
 -22   5   0 1054.36 622.922   1
   5  17   0  768.70 562.326   1
   5  17   0  397.85 116.897   1
  17   5   0  452.91 135.769   1
  17   5   0  261.81 484.764   1
  -5  22   0 -298.82 484.072   1
  22  -5   3 1140.93 563.365   1
 -17  22   3  725.41 390.581   1
   5  17  -3  819.60 214.093   1
  17   5   3 1091.07 674.168   1
  17   5   3 1367.73 334.245   1
  22  -4  -1  -89.40 476.108   1
  18   4  -1 -507.96 594.182   1
  -4  22   1   -1.02 374.307   1
  22  -4   2 1112.53 612.188   1
 -18  22   2  -64.65 290.131   1
   4  18  -2  141.27 101.731   1
  18   4   2  120.22 569.252   1
  -4  22  -2 -560.25 555.747   1
  19   3   1  405.82 567.520   1
  -3  22  -1  648.89 609.764   1
  23 -11  -2  294.63 528.739   1
 -23  11   2  671.74 554.709   1
  11  12   2  682.82 178.220   1
  12  11  -2  444.25 139.543   1
 -23  12  -2  358.03 473.684   1
 -11  23   2  667.59 163.539   1
  23 -12   2  190.41 409.626   1
  23 -11   1  870.84 501.731   1
 -23  11  -1 1002.42 530.817   1
  11  12  -1  388.16 119.979   1
  12  11   1  413.09 123.095   1
 -23  12   1  676.59 624.653   1
 -11  23  -1  920.71 228.601   1
  23 -12  -1  442.52 528.047   1
  23 -11   4  684.21 511.080   1
  23 -10  -3 -349.03 666.897   1
  13  10  -3 -408.24 469.529   1
 -23  13  -3 -248.20 467.797   1
 -10  23   3  235.49 160.145   1
  23 -10   0 2032.89 739.612   1
 -13  23   0 1542.24 366.343   1
 -23  10   0 1520.08 647.506   1
  10  13   0 1033.93 256.336   1
  13  10   0 1467.80 632.271   1
  13  10   0 1684.21 406.163   1
 -23  13   0 1414.47 592.797   1
 -10  23   0 1067.17 255.886   1
  23 -10   3  136.01 445.637   1
 -13  23   3  427.28 212.534   1
 -13  23   3  -23.69  36.911   1
  10  13  -3  -65.34  94.737   1
   9  14   4 -223.20  89.404   1
  14   9  -4  373.27 490.304   1
  -9  23   4  355.61 244.148   1
  23  -9  -1  -91.86 475.069   1
 -14  23  -1  406.51 115.235   1
 -23   9   1  380.54 589.681   1
  14   9  -1  581.37 666.897   1
  14   9  -1  247.47  98.857   1
 -23  14  -1  325.24 411.703   1
  23  -9   2  148.79 427.631   1
 -14  23   2  487.88 180.782   1
  14   9   2 1086.56 566.135   1
  23  -8  -2  401.66 570.290   1
   8  15   2  392.31 118.282   1
  15   8  -2 1087.26 707.755   1
  15   8  -2  651.32 186.288   1
  -8  23   2  296.99 253.428   1
  23  -8   1  665.51 548.822   1
 -15  23   1  346.09  85.907   1
 -15  23   1  426.59 270.014   1
   8  15  -1  516.62 142.278   1
  15   8   1  502.42 472.991   1
  15   8   1  338.23 108.276   1
  23  -7   0  439.06 612.534   1
 -16  23   0  955.33 347.645   1
 -16  23   0  204.85  54.467   1
  16   7   0   25.64 499.653   1
  16   7   0  251.97 103.982   1
  -7  23   0 -120.78 358.725   1
  17   6  -1  300.48 599.722   1
  -6  23   1  -28.49 306.509   1
   0   0   0      0.    0.00   0
;
_shelx_hkl_checksum    7186


_vrf_RINTA01_SSB-8-093_E
;
Problem:  The value of Rint is greater than 0.25
RESPONSE: Electron diffraction data normally give high Rint values 
due to dynamical scattering.
;
_vrf_PLAT020_SSB-8-093_E
;
Problem: The Value of Rint is Greater Than 0.12 .........      0.292 Report
RESPONSE: Electron diffraction data normally give high Rint values 
due to dynamical scattering.
;
_vrf_PLAT082_SSB-8-093_E
;
Problem: High R1 Value ..................................       0.33 Report
RESPONSE: Electron diffraction data normally give high R1 values.
;
_vrf_PLAT084_SSB-8-093_E
;
Problem: High wR2 Value (i.e. > 0.25) ...................       0.69 Report
RESPONSE: Electron diffraction data normally give high WR2 values.
;
_vrf_PLAT601_SSB-8-093_E
;
Problem: Unit Cell Contains Solvent Accessible VOIDS of .        636 Ang**3
RESPONSE: The crystal contains cavities. The guest molecules in the 
cavities are highly disorded and can not be asigned.
;
_vrf_THETM01_SSB-8-093_E
;
Problem:  The value of sine(theta_max)/wavelength is less than 0.575
RESPONSE: Electron diffraction data suffers from beam damage.
;
_vrf_PLAT242_SSB-8-093_E
;
Problem: Low    \'MainMol\' Ueq as Compared to Neighbors of        Zr1 Check 
RESPONSE: Electron diffraction data suffers from beam damage.
;
_vrf_PLAT342_SSB-8-093_E
;
Problem: Low Bond Precision on  C-C Bonds ...............    0.03429 Ang.  
RESPONSE: The crystal suffered from beam damage.
;
_vrf_PLAT420_SSB-8-093_E
;
Problem: D-H Bond Without Acceptor  O2       --H2A      .     Please Check
RESPONSE: Hydrogen bond acceptor are  
disordered that cannot be identified.
;
